# Supplementary material for: Large Language Model Automated Extraction of Clinical Signs and Symptoms From Emergency Department Reports for Machine Learning Prediction Models: Development and Validation Study
Source: JMIR Med Inform. 2026 Apr 30;14:e81500. doi: 10.2196/81500 (PMC13136498; doi:10.2196/81500)
Supplement: Multimedia Appendix 3 — Elements evaluated in the prompt ablation study for each feature. [file medinform-v14-e81500-s003.xlsx]

## Sheet: Sheet1
Table S1. Elements evaluated in the prompt ablation study for each feature.
		Broad context		Additional instructions		Specific context
		AI persona	Report Type	Section Limitation	Negation/Constraint	Domain specific terminology	Explanation
1	Abdominal Pain Location	You are a medical information extraction specialist.	from the emergency department report	Limit yourself to the Physical Examination section	If multiple locations of abdominal pain are mentioned, report the most painful location (punctum maximum/PM).b,c	Note that these terms may not be mentioned exactly as listed. Right lower quadrant = RLQ, RLA, McBurney, right iliac fossa. Right upper quadrant = RUQ, Murphy. Left lower quadrant = LLQ, LLA, left iliac fossa. Left upper quadrant = LUQ. Entire right abdomen = right hemiabdomen. Entire left abdomen = left hemiabdomen. Periumbilical = around the navel, paraumbilical, supraumbilical. Epigastric = st…	During the physical examination, the physician presses on all these locations and describes where pain is felt.c
2	Nausea	You are a medical information extraction specialist.	from the emergency department report	Limit yourself to the Medical History section	based on the last status in the report. Ignore vomiting. Vomiting is not the same as nausea.b,c	Note that these terms may not be mentioned exactly as listed. Yes =N +, N+. No = N -, N-.c	N' stands for nausea. 'N' often appears in combination with 'V', for example, 'N+ V-'. '+' means nausea is present. '-' means nausea is absent.c
3	Development of complaints	You are a medical information extraction specialist.	from the emergency department report	Limit yourself to the Medical History section	A decrease in development of complaints occurring after the administration of pain medication must be ignored and should not be reported as a decrease.b,c Ignore migration and radiation of abdominal pain. These do not count as an increase in the progression of abdominal pain complaints.c	Note that the term may not be mentioned exactly as listed: Increase = worsening, progressive. Decrease = subsided, diminished.	---d
4	Onset of pain	You are a medical information extraction specialist.	from the emergency department report	Limit yourself to the Medical History section	Ignore the timing of onset and focus only on how the complaints began.	Note that the term may not be mentioned exactly as listed: Acute = sudden, abrupt, rapidly developing. Gradual = slowly developing.	The manner in which abdominal pain develops can be acute (sudden) or gradual, or may not be specified.
5	McBurney’s sign	You are a medical information extraction specialist.	from the emergency department report	Limit yourself to the Physical Examination section	If McBurney's sign is dubious, report 'no'.b,c	Note that the term may not be mentioned exactly as listed. Yes = McBurney +, PM McBurney, punctum maximum McBurney. No = McBurney -, no pain at McBurney's point, not at McBurney.c	McBurney’s point is located in the right lower abdomen. McBurney – indicates no tenderness at McBurney’s point; McBurney + indicates tenderness at McBurney’s point.
6	Rebound tenderness	You are a medical information extraction specialist.	from the emergency department report	Limit yourself to the Physical Examination section	Ignore contralateral rebound tenderness.b,c	---d	The physician checks whether the pain worsens when pressure is suddenly released after palpation. Rebound tenderness – indicates no rebound tenderness; rebound tenderness + indicates rebound tenderness present.
7	Anorexia	You are a medical information extraction specialist.	from the emergency department report	Limit yourself to the Medical History section	---d	Note that the terms may not be mentioned exactly as written: Yes = weight loss, loss of appetite, stopped eating, anorexia, poor appetite, reduced intake, decreased appetite, no appetite, appetite -. No = hungry, feeling of hunger, unchanged, good appetite, normal appetite, increased appetite, appetite +.	Patients may experience reduced appetite and weight loss due to their symptoms. Appetite – indicates decreased appetite; appetite + indicates normal or increased appetite.
8	Pain migration to right lower quadrant	You are a medical information extraction specialist.	from the emergency department report	Limit yourself to the Medical History section	Ignore any pain location that did not migrate.	---d	Migrating abdominal pain refers to abdominal pain that shifts to another location.
9	Fever	You are a medical information extraction specialist.	from the emergency department report	Limit yourself to the Medical History section	Ignore Temperature °C from physical examination.	Note that the terms may not be mentioned exactly as listed: Yes = measured fever, feeling feverish, recorded temperature or T ≥ 38°C. No = temperature or T ≤ 37.9°C, no fever.b,c	Fever may be described as “elevated temperature” or indicated by “T” followed by a temperature above 38°C (Celsius).
10	Abdominal inspection	You are a medical information extraction specialist.	from the emergency department report	Limit yourself to the Physical Examination section	Ignore other findings, such as striae.c	Note that the terms may not be mentioned exactly as listed: Adipose = obese, adiposity. Distended abdomen = bloated, distended, tense. Scar = Pfannenstiel.c	The physician inspects whether the abdomen appears distended, contains excess fat, or shows visible scars.
11	Pollakiuria	You are a medical information extraction specialist.	from the emergency department report	Limit yourself to the Medical History section	---d	Note that the term may not be mentioned exactly as listed: Yes = urinating in small amounts, frequent urination, urinating more often than normal, pollakiuria +. No = pollakiuria -	In some cases, patients may need to urinate more frequently when experiencing abdominal pain.
12	Stool consistency	You are a medical information extraction specialist.	from the emergency department report	Limit yourself to the Medical History section	---d	Note that the term may not be mentioned exactly as listed: Diarrhea = watery, very loose, explosive. Normal = n/a, no abnormalities, within normal limits.c	Stool is also referred to as defecation or abbreviated as “def.”c
13	Pain location	You are a medical information extraction specialist.	from the emergency department report	Limit yourself to the Medical History section	Ignore pain resulting from displacement, migration, or radiation. Ignore abdominal tenderness. Ignore findings from the physical examination.b,c	Note that the terms may not be mentioned exactly as listed: Right lower quadrant = RLQ, RLA. Right upper quadrant = RUQ. Left lower quadrant = LLQ, LLA. Left upper quadrant = LUQ. Around the navel = periumbilical, para-umbilical. Entire right abdomen = right hemiabdomen. Entire left abdomen = left hemiabdomen. Entire lower abdomen = lower part of the abdomen. Hypogastric = uterus, suprapubic, abo…	---d
14	Pain manifestation	You are a medical information extraction specialist.	from the emergency department report	Limit yourself to the Medical History section	Ignore descriptions of acute, sudden, or stabbing abdominal pain, as these are not specific pain patterns.c	Note that the terms may not be mentioned exactly as written: attack wise = worsening in waves, peak periods, fluctuating, intermittent, variable in intensity, flare-ups, colicky pain, on and off.	Sometimes patients may experience the abdominal pain pattern as continuous or attack-wise, or it may not be reported at all.c
15	Nature of pain	You are a medical information extraction specialist.	from the emergency department report	Limit yourself to the Medical History section	Ignore abdominal tenderness, transportation pain, acute abdominal pain, and increasing pain, these do not describe the nature of the pain.c	---d	---d
16	Palpation Tenderness (supple)	---d	---d	---d	---d	---d	---d
a All prompts and emergency department reports were provided to the LLM in Dutch and have been translated into English for readability.
b Prompt elements and annotation rules (also shared with ED physicians for manual labeling) integrated in the minimal prompt and optimized prompt. (in italic)
c Prompt elements integrated in the optimized prompt (in bold).
d Prompt element was not applicable and evaluated for that specific variable
