# Supplementary material for: Large Language Model Automated Extraction of Clinical Signs and Symptoms From Emergency Department Reports for Machine Learning Prediction Models: Development and Validation Study
Source: JMIR Med Inform. 2026 Apr 30;14:e81500. doi: 10.2196/81500 (PMC13136498; doi:10.2196/81500)
Supplement: Multimedia Appendix 4 — All outputs from the LLM (large language model) and ED (emergency department) physicians’ annotations (n=236). [file medinform-v14-e81500-s004.xlsx]

## Sheet: Researcher Annotations
Researchers Annotations
pseudo_id	dataset	abdomen drukpijn locatie	verloop buikpijnklachten	migratie rok	ontstaanswijze buikpijnklachten	afname eetlust	buikpijnpatroon	misselijkheid	aard van de pijn	ontlasting consistentie	abdomen palpatie soepel	loslaatpijn	mictie pollakisurie	locatie pijn	koorts	abdomen drukpijn locatie mcburney	abdomen inspectie
0113EED0393508AC13D68FBAFA65900FBD227E60	OK	['epigastrio']	['niet gerapporteerd']	['nee']	['niet gerapporteerd']	['ja']	['niet gerapporteerd']	['nee']	['niet gerapporteerd']	['brijig/dunner']	['nee']	['nee']	['nee']	['epigastrio']	['nee']	['nee']	['bolle buik']
01B5BDB0E5677912B179121C4029421F28958326	OK	['lok']	['toename', 'afname']	['nee']	['acuut']	['ja']	['continue']	['nee']	['niet gerapporteerd']	['normaal']	['ja']	['ja']	['nee']	['lok']	['nee']	['nee']	['adipeus', 'bolle buik']
021B33E2CA8FC6EF1B5FAC23552E6FC57C600E46	NTS_DEV	['afwezig']	['niet gerapporteerd']	['nee']	['niet gerapporteerd']	['ja']	['niet gerapporteerd']	['nee']	['stekend']	['brijig/dunner']	['ja']	['nee']	['ja']	['lok']	['ja']	['nee']	['niet gerapporteerd']
031972956070C5908562CB19EA2A5017D6350421	OK	['rbk', 'rok']	['niet gerapporteerd']	['nee']	['acuut']	['nee']	['aanvalsgewijs']	['nee']	['niet gerapporteerd']	['normaal']	['ja']	['nee']	['nee']	['afwezig']	['nee']	['nee']	['niet gerapporteerd']
03F80810ED1308E1F535220D85F484CCCB4B77ED	OK	['rok']	['toename']	['nee']	['niet gerapporteerd']	['ja']	['niet gerapporteerd']	['nee']	['zeurend']	['normaal']	['nee']	['ja']	['nee']	['rok']	['nee']	['ja']	['niet gerapporteerd']
03F80887F6E5788E7D4442CF1C29694F890D2CFE	VA	['hypogastrio', 'lok']	['niet gerapporteerd']	['nee']	['niet gerapporteerd']	['ja']	['aanvalsgewijs', 'continue']	['nee']	['niet gerapporteerd']	['brijig/dunner']	['ja']	['ja']	['nee']	['lok', 'rok']	['nee']	['nee']	['niet gerapporteerd']
06B207026052C1A707A32784027017DA3525E53B	VA	['rok']	['niet gerapporteerd']	['ja']	['niet gerapporteerd']	['nee']	['niet gerapporteerd']	['nee']	['niet gerapporteerd']	['normaal']	['ja']	['ja']	['nee']	['hypogastrio', 'rok']	['ja']	['nee']	['slank']
06CF92EB819DAB27CFEA13B52CD5B3DC9D44111B	OK	['lbk', 'lok']	['toename']	['nee']	['niet gerapporteerd']	['ja']	['continue']	['ja']	['niet gerapporteerd']	['brijig/dunner']	['ja']	['nee']	['nee']	['afwezig']	['nee']	['nee']	['bolle buik']
088B4825538799B459D4021BC52A67AC8DAE34C7	VA	['afwezig']	['niet gerapporteerd']	['ja']	['niet gerapporteerd']	['ja']	['niet gerapporteerd']	['ja']	['stekend']	['normaal']	['nee']	['nee']	['ja']	['lok', 'periumbilicaal', 'rok']	['nee']	['nee']	['niet gerapporteerd']
08978751ECE7F3E382DDDD7997FFED392CB51B7D	NTS_DEV	['afwezig']	['toename']	['nee']	['niet gerapporteerd']	['nee']	['aanvalsgewijs']	['nee']	['zeurend']	['hard/obstipatie']	['ja']	['nee']	['nee']	['flank links']	['nee']	['nee']	['niet gerapporteerd']
09986DF049BF0784FF55DF3969F8A2B11F91DCC1	OK	['lok', 'rok']	['toename']	['ja']	['niet gerapporteerd']	['nee']	['niet gerapporteerd']	['ja']	['zeurend', 'stekend']	['brijig/dunner']	['nee']	['nee']	['nee']	['periumbilicaal']	['nee']	['ja']	['niet gerapporteerd']
0A3AD34FEC0989EDCC230C83CB181F44FE955831	NTS_DEV	['afwezig']	['toename']	['nee']	['niet gerapporteerd']	['nee']	['niet gerapporteerd']	['nee']	['niet gerapporteerd']	['niet gerapporteerd']	['nee']	['nee']	['nee']	['afwezig']	['nee']	['nee']	['bolle buik', 'litteken']
0C3E2B506B28A8C5A856F0136ADBBF44905BC0A8	VA	['rok']	['niet gerapporteerd']	['nee']	['niet gerapporteerd']	['ja']	['aanvalsgewijs']	['ja']	['niet gerapporteerd']	['brijig/dunner']	['ja']	['nee']	['ja']	['rok']	['nee']	['nee']	['slank']
0CD5F009A7235105BD7288459CDA830443E935F0	OK	['epigastrio']	['niet gerapporteerd']	['nee']	['niet gerapporteerd']	['nee']	['niet gerapporteerd']	['ja']	['niet gerapporteerd']	['brijig/dunner']	['nee']	['nee']	['nee']	['epigastrio']	['nee']	['nee']	['niet gerapporteerd']
0EC0CC9BD874D7F19A1F162EC9A3EF4B51B0AA29	OK	['epigastrio']	['niet gerapporteerd']	['nee']	['acuut']	['nee']	['niet gerapporteerd']	['nee']	['niet gerapporteerd']	['normaal']	['ja']	['nee']	['nee']	['rbk']	['nee']	['nee']	['bolle buik']
0ED88DA7571861D175F8576317B6A4AE6ED0CC95	VA	['rok']	['toename', 'afname']	['nee']	['niet gerapporteerd']	['nee']	['aanvalsgewijs']	['nee']	['niet gerapporteerd']	['normaal', 'hard/obstipatie']	['ja']	['ja']	['nee']	['rok']	['nee']	['nee']	['niet gerapporteerd']
0FC335D4DA7545F30FC8D8637A788222856A593E	OK	['rbk']	['niet gerapporteerd']	['nee']	['niet gerapporteerd']	['nee']	['aanvalsgewijs']	['nee']	['niet gerapporteerd']	['niet gerapporteerd']	['ja']	['nee']	['nee']	['rbk']	['nee']	['nee']	['niet gerapporteerd']
1052FC7B5542E324181A9C575AA2D1517DDF31EA	OK	['afwezig']	['niet gerapporteerd']	['ja']	['niet gerapporteerd']	['nee']	['niet gerapporteerd']	['ja']	['niet gerapporteerd']	['niet gerapporteerd']	['nee']	['nee']	['nee']	['periumbilicaal']	['nee']	['nee']	['niet gerapporteerd']
116F913C6857CFBE5328A0EFC74EC815C357B9CE	OK	['rok']	['toename']	['nee']	['niet gerapporteerd']	['ja']	['aanvalsgewijs', 'continue']	['ja']	['niet gerapporteerd']	['normaal']	['ja']	['ja']	['nee']	['rbk']	['ja']	['nee']	['niet gerapporteerd']
12041F4DD5B99BD9889B64C10FC50CD7CE8133F3	VA	['rok']	['toename']	['nee']	['niet gerapporteerd']	['nee']	['continue']	['ja']	['niet gerapporteerd']	['normaal']	['ja']	['ja']	['nee']	['rok']	['nee']	['ja']	['litteken']
12557748B9F725043CCC35D1C555D1AFE2822C73	VA	['rok']	['niet gerapporteerd']	['nee']	['acuut']	['nee']	['continue']	['nee']	['zeurend']	['normaal']	['ja']	['nee']	['nee']	['rok']	['nee']	['nee']	['niet gerapporteerd']
14EC709865C17E0A4FBE463E3A0BC58F7AC9BE1E	VA	['afwezig']	['niet gerapporteerd']	['nee']	['acuut']	['nee']	['niet gerapporteerd']	['ja']	['niet gerapporteerd']	['normaal']	['ja']	['nee']	['nee']	['lok', 'rok']	['ja']	['nee']	['niet gerapporteerd']
151C2F0A4C42BC201C8387EB5BD911159A8FBAA9	OK	['afwezig']	['niet gerapporteerd']	['nee']	['niet gerapporteerd']	['nee']	['niet gerapporteerd']	['nee']	['niet gerapporteerd']	['niet gerapporteerd']	['nee']	['nee']	['nee']	['afwezig']	['nee']	['nee']	['bolle buik']
1607CE9BE5ED0EF4FB3B2617C1631E8C3C9CF969	VA	['rok']	['toename']	['nee']	['niet gerapporteerd']	['nee']	['continue']	['nee']	['stekend']	['normaal']	['ja']	['nee']	['nee']	['rok']	['nee']	['nee']	['niet gerapporteerd']
16F5DDC83D1D6E456DE3FB991911B962E99A5D32	OK	['periumbilicaal', 'rok']	['niet gerapporteerd']	['nee']	['niet gerapporteerd']	['nee']	['continue']	['ja']	['niet gerapporteerd']	['normaal']	['ja']	['nee']	['nee']	['periumbilicaal', 'rok']	['nee']	['ja']	['niet gerapporteerd']
17A153DB6598E3A0938E089A1803E68C3F8FBAD3	VA	['rok']	['toename']	['nee']	['niet gerapporteerd']	['nee']	['continue']	['ja']	['niet gerapporteerd']	['niet gerapporteerd']	['nee']	['ja']	['nee']	['periumbilicaal']	['nee']	['ja']	['slank']
17E05C5AF2C63953E430C95EECB6B7B041AF4335	NTS_DEV	['diffuus']	['niet gerapporteerd']	['nee']	['niet gerapporteerd']	['ja']	['aanvalsgewijs']	['nee']	['niet gerapporteerd']	['normaal']	['nee']	['ja']	['nee']	['afwezig']	['nee']	['nee']	['litteken']
19651ABC3EE95CC1D4535888DBF5176F652DFFC0	NTS_DEV	['lbk', 'rbk']	['niet gerapporteerd']	['nee']	['niet gerapporteerd']	['nee']	['aanvalsgewijs', 'continue']	['ja']	['niet gerapporteerd']	['brijig/dunner']	['ja']	['nee']	['nee']	['epigastrio']	['nee']	['nee']	['niet gerapporteerd']
1A72B51A5848C32895540F00E508BAFE3DEDA5F0	VA	['lok', 'rok']	['niet gerapporteerd']	['nee']	['niet gerapporteerd']	['nee']	['niet gerapporteerd']	['ja']	['krampend']	['normaal']	['nee']	['ja']	['nee']	['periumbilicaal', 'rok']	['nee']	['ja']	['litteken']
1BC183B89116E9B580051AA0D46094FC5F18297B	NTS_DEV	['rok']	['niet gerapporteerd']	['nee']	['acuut']	['ja']	['aanvalsgewijs']	['ja']	['stekend']	['normaal']	['nee']	['nee']	['nee']	['lok', 'rok']	['nee']	['nee']	['bolle buik', 'litteken']
1E830BE87B317517F7A361DDCCF231D53BD646E8	OK	['diffuus']	['niet gerapporteerd']	['nee']	['niet gerapporteerd']	['nee']	['aanvalsgewijs', 'continue']	['ja']	['niet gerapporteerd']	['niet gerapporteerd']	['ja']	['nee']	['nee']	['lok', 'rok']	['nee']	['nee']	['niet gerapporteerd']
1EC2C31D0AA1AE37B3E3405BE0F53BCBB1BED165	VA	['rok']	['niet gerapporteerd']	['nee']	['niet gerapporteerd']	['ja']	['continue']	['ja']	['niet gerapporteerd']	['normaal']	['nee']	['ja']	['nee']	['rok']	['ja']	['ja']	['niet gerapporteerd']
1EEFC8809BF2A36A139B48F905C0F064D9EE7077	OK	['rok']	['niet gerapporteerd']	['ja']	['niet gerapporteerd']	['nee']	['niet gerapporteerd']	['nee']	['krampend']	['brijig/dunner']	['ja']	['nee']	['nee']	['hypogastrio']	['nee']	['nee']	['niet gerapporteerd']
1F699CA1CAB272C36EF0A959E448112E6CC873EA	OK	['periumbilicaal', 'rbk']	['niet gerapporteerd']	['nee']	['niet gerapporteerd']	['ja']	['aanvalsgewijs', 'continue']	['nee']	['niet gerapporteerd']	['normaal']	['ja']	['nee']	['nee']	['rbk']	['nee']	['nee']	['niet gerapporteerd']
20BD2D5344E2B57A4C4F724B18BC22D7B5A9A089	NTS_DEV	['epigastrio', 'lbk']	['toename']	['nee']	['niet gerapporteerd']	['nee']	['aanvalsgewijs']	['ja']	['zeurend']	['normaal']	['ja']	['nee']	['nee']	['epigastrio', 'lbk', 'rbk']	['nee']	['nee']	['niet gerapporteerd']
221D47CC95F4CC9E1C5E0427D465B1ADAA92CBDB	OK	['rok']	['toename']	['nee']	['acuut']	['nee']	['niet gerapporteerd']	['ja']	['stekend']	['normaal']	['nee']	['nee']	['nee']	['rok']	['nee']	['ja']	['niet gerapporteerd']
2263E1FB87A6D6FF8696C53E8D54C9C6E5A38AF5	OK	['rok']	['toename']	['nee']	['acuut']	['nee']	['continue']	['ja']	['stekend']	['brijig/dunner']	['ja']	['nee']	['nee']	['rok']	['nee']	['ja']	['niet gerapporteerd']
2296504C8C8FD92E821D3B294C7801CEF3B5D797	OK	['rok']	['niet gerapporteerd']	['nee']	['niet gerapporteerd']	['ja']	['niet gerapporteerd']	['nee']	['stekend']	['diarree', 'normaal']	['ja']	['nee']	['ja']	['rok']	['nee']	['ja']	['niet gerapporteerd']
22A31DAC5597F92FB6BE0F056D7227F7EABD06AB	OK	['hypogastrio']	['niet gerapporteerd']	['nee']	['acuut']	['nee']	['aanvalsgewijs', 'continue']	['ja']	['niet gerapporteerd']	['normaal']	['ja']	['nee']	['nee']	['rok', 'lok']	['nee']	['nee']	['slank']
260DB7BBEDCB7BC095D7B3440694D19D47FFF46D	VA	['rok']	['afname']	['nee']	['niet gerapporteerd']	['ja']	['aanvalsgewijs']	['nee']	['stekend']	['brijig/dunner']	['ja']	['nee']	['nee']	['lok', 'rok']	['nee']	['nee']	['slank']
261ACD24A7822B0FB4578C19AB5957687A1199C7	NTS_DEV	['rok']	['niet gerapporteerd']	['nee']	['niet gerapporteerd']	['nee']	['niet gerapporteerd']	['ja']	['stekend']	['normaal']	['nee']	['nee']	['nee']	['rok']	['nee']	['nee']	['slank']
286D57E93A606AE03D58400C50FB71560BABAFBB	OK	['rok']	['toename']	['ja']	['niet gerapporteerd']	['ja']	['continue']	['ja']	['zeurend', 'stekend']	['normaal']	['ja']	['ja']	['nee']	['lok', 'rok']	['nee']	['ja']	['niet gerapporteerd']
298D8FFA1E4D4F3360F0E02FC6BBC76B6600A17B	OK	['rok']	['niet gerapporteerd']	['nee']	['niet gerapporteerd']	['nee']	['continue']	['nee']	['niet gerapporteerd']	['normaal']	['ja']	['ja']	['nee']	['afwezig']	['ja']	['ja']	['niet gerapporteerd']
2B063092E51B3EAA94FCEC06F1ED663D999D419B	VA	['rok']	['niet gerapporteerd']	['nee']	['acuut']	['nee']	['continue']	['ja']	['niet gerapporteerd']	['normaal']	['ja']	['nee']	['nee']	['rok']	['nee']	['ja']	['niet gerapporteerd']
2B83858DBAEAA03860C5BEB3065E95C351624B21	OK	['rok']	['afname']	['ja']	['niet gerapporteerd']	['ja']	['niet gerapporteerd']	['ja']	['stekend']	['normaal']	['nee']	['ja']	['nee']	['diffuus']	['ja']	['ja']	['adipeus']
2BB1F2B4DEC13F99742C75CEA5B7E6402A06963B	OK	['afwezig']	['toename', 'afname']	['nee']	['niet gerapporteerd']	['ja']	['niet gerapporteerd']	['ja']	['niet gerapporteerd']	['niet gerapporteerd']	['nee']	['nee']	['nee']	['hypogastrio']	['nee']	['nee']	['niet gerapporteerd']
2C5FC1295AFDF6EC3F4C25497605EA150AD67018	VA	['rok']	['toename']	['nee']	['geleidelijk']	['nee']	['niet gerapporteerd']	['nee']	['niet gerapporteerd']	['normaal']	['ja']	['ja']	['nee']	['rok']	['nee']	['ja']	['niet gerapporteerd']
2CF2979BCFB276F3B1A9EE28A901A8A358B5D8A2	VA	['rok']	['niet gerapporteerd']	['nee']	['niet gerapporteerd']	['nee']	['niet gerapporteerd']	['nee']	['zeurend']	['normaal']	['ja']	['ja']	['nee']	['rok']	['nee']	['ja']	['adipeus']
2D6F0787085156EB7BCB6E072F1010CEDFD80FD2	VA	['rok']	['niet gerapporteerd']	['nee']	['niet gerapporteerd']	['nee']	['niet gerapporteerd']	['nee']	['niet gerapporteerd']	['normaal']	['ja']	['nee']	['nee']	['rok']	['nee']	['nee']	['niet gerapporteerd']
2DCDC8652E2A9711C15482A6C3388BAFB4A14F91	VA	['rok']	['toename']	['nee']	['niet gerapporteerd']	['nee']	['continue']	['ja']	['niet gerapporteerd']	['normaal']	['ja']	['nee']	['nee']	['flank rechts']	['nee']	['nee']	['slank']
2DD43266A0E5F0EF4734267F165767FEB6AEC425	OK	['rok']	['niet gerapporteerd']	['nee']	['niet gerapporteerd']	['nee']	['aanvalsgewijs']	['ja']	['niet gerapporteerd']	['normaal']	['ja']	['nee']	['nee']	['epigastrio', 'periumbilicaal']	['ja']	['ja']	['niet gerapporteerd']
2F62998917B9DC90155AE9CFF66664637A5B54C3	VA	['rok']	['toename']	['nee']	['niet gerapporteerd']	['nee']	['niet gerapporteerd']	['ja']	['krampend']	['brijig/dunner']	['nee']	['nee']	['nee']	['rok']	['nee']	['nee']	['niet gerapporteerd']
3148A55B63FB3F608F5D1544DA8FF9B0F795D345	OK	['rok']	['toename']	['nee']	['niet gerapporteerd']	['ja']	['continue']	['ja']	['niet gerapporteerd']	['normaal']	['ja']	['ja']	['nee']	['rok']	['nee']	['ja']	['adipeus']
329139F183D54E1159DBA9B921E12D5A74C5F799	VA	['rok']	['niet gerapporteerd']	['nee']	['niet gerapporteerd']	['nee']	['aanvalsgewijs', 'continue']	['ja']	['zeurend', 'stekend']	['normaal']	['ja']	['nee']	['nee']	['periumbilicaal']	['nee']	['ja']	['niet gerapporteerd']
32A3EB912E0DE53D37128DABDA2E694EB123F51E	VA	['rok']	['toename', 'afname']	['ja']	['niet gerapporteerd']	['ja']	['niet gerapporteerd']	['nee']	['stekend']	['normaal']	['ja']	['ja']	['nee']	['lok', 'rok']	['nee']	['nee']	['niet gerapporteerd']
32FA72459A99562ADAD68E4FED1E56BDF888ABE7	VA	['rok']	['toename']	['ja']	['niet gerapporteerd']	['nee']	['aanvalsgewijs']	['ja']	['zeurend', 'stekend']	['normaal']	['nee']	['nee']	['nee']	['diffuus', 'rok']	['nee']	['ja']	['niet gerapporteerd']
349AB41A0ABCFBBE6147F40C67C06632475A9BED	VA	['rok']	['niet gerapporteerd']	['nee']	['niet gerapporteerd']	['nee']	['continue']	['nee']	['stekend']	['niet gerapporteerd']	['ja']	['ja']	['nee']	['periumbilicaal', 'rok']	['nee']	['ja']	['adipeus']
368E48BE75DBA47778346D47817A6FA9A9D3285A	OK	['rbk', 'rok']	['toename', 'afname']	['ja']	['niet gerapporteerd']	['nee']	['continue']	['nee']	['niet gerapporteerd']	['diarree']	['ja']	['ja']	['nee']	['lbk', 'periumbilicaal', 'rbk']	['ja']	['ja']	['niet gerapporteerd']
371116D46960D2C5073E9EA5970440572326883C	OK	['periumbilicaal', 'rbk']	['niet gerapporteerd']	['nee']	['niet gerapporteerd']	['nee']	['aanvalsgewijs', 'continue']	['nee']	['stekend']	['brijig/dunner', 'hard/obstipatie']	['ja']	['nee']	['nee']	['periumbilicaal']	['nee']	['nee']	['adipeus']
37FE10189FB39472D63F3EB5741999FB67D05EA2	VA	['rok']	['niet gerapporteerd']	['ja']	['niet gerapporteerd']	['ja']	['niet gerapporteerd']	['ja']	['niet gerapporteerd']	['niet gerapporteerd']	['ja']	['nee']	['nee']	['periumbilicaal']	['ja']	['ja']	['adipeus']
3804C0175C9127FAC2842B96A2795B43C57D15BA	OK	['rok']	['niet gerapporteerd']	['ja']	['niet gerapporteerd']	['nee']	['continue']	['ja']	['krampend']	['brijig/dunner', 'diarree']	['ja']	['nee']	['nee']	['periumbilicaal']	['nee']	['ja']	['slank']
38CCFEA4BD72EB7DF705D919AFAE1925E8B7CC88	NTS_DEV	['periumbilicaal']	['toename']	['nee']	['niet gerapporteerd']	['ja']	['niet gerapporteerd']	['ja']	['krampend']	['diarree']	['ja']	['nee']	['nee']	['periumbilicaal']	['ja']	['nee']	['niet gerapporteerd']
39767AF48EA7B41412AF7C671CC0F73F8252A02B	NTS_DEV	['afwezig']	['toename']	['nee']	['acuut']	['ja']	['niet gerapporteerd']	['nee']	['krampend']	['normaal']	['ja']	['nee']	['nee']	['lbk', 'rbk']	['nee']	['nee']	['adipeus']
39A159DD9A558DA10834F6C6E547A7ED591622EA	VA	['periumbilicaal', 'rok']	['toename']	['nee']	['niet gerapporteerd']	['nee']	['aanvalsgewijs', 'continue']	['ja']	['niet gerapporteerd']	['normaal']	['ja']	['nee']	['nee']	['rok']	['ja']	['ja']	['slank']
3AD624871C1A18B92F929CD8BC1FD0565636B961	OK	['rok']	['niet gerapporteerd']	['nee']	['niet gerapporteerd']	['ja']	['continue']	['ja']	['niet gerapporteerd']	['niet gerapporteerd']	['ja']	['nee']	['nee']	['rok']	['nee']	['ja']	['niet gerapporteerd']
3AE9024C8C3BDB6909CD058EE7E98B3638CF0E9E	OK	['rok']	['niet gerapporteerd']	['nee']	['niet gerapporteerd']	['nee']	['aanvalsgewijs', 'continue']	['nee']	['stekend']	['hard/obstipatie']	['ja']	['ja']	['nee']	['lok', 'rok']	['nee']	['ja']	['niet gerapporteerd']
3CAF6417FD5759F0ECE07A8C7C0DD30C9A1960D3	NTS_DEV	['periumbilicaal']	['niet gerapporteerd']	['nee']	['niet gerapporteerd']	['nee']	['niet gerapporteerd']	['nee']	['niet gerapporteerd']	['diarree']	['nee']	['nee']	['nee']	['diffuus', 'lok', 'rok']	['nee']	['nee']	['bolle buik', 'litteken']
3D3F368EA4DE37BE9AFFFF9B6613D402BE970DCB	OK	['diffuus']	['niet gerapporteerd']	['nee']	['niet gerapporteerd']	['ja']	['niet gerapporteerd']	['nee']	['niet gerapporteerd']	['niet gerapporteerd']	['nee']	['nee']	['nee']	['lok', 'rok']	['ja']	['nee']	['niet gerapporteerd']
3DBDACEB930D47D575190DF6F223E1D9561F7528	OK	['hypogastrio']	['niet gerapporteerd']	['nee']	['acuut']	['nee']	['niet gerapporteerd']	['nee']	['stekend']	['normaal']	['ja']	['nee']	['nee']	['lok', 'rok']	['nee']	['nee']	['niet gerapporteerd']
3E23BEFC9B50D4CB9E2FF794EA62C103DD59B801	OK	['rok']	['niet gerapporteerd']	['nee']	['niet gerapporteerd']	['nee']	['niet gerapporteerd']	['ja']	['niet gerapporteerd']	['niet gerapporteerd']	['ja']	['nee']	['nee']	['rok']	['nee']	['ja']	['niet gerapporteerd']
3F4599CB215527A906B47C6ED905D43FD103674C	NTS_DEV	['rbk']	['niet gerapporteerd']	['nee']	['niet gerapporteerd']	['ja']	['niet gerapporteerd']	['ja']	['niet gerapporteerd']	['niet gerapporteerd']	['nee']	['nee']	['nee']	['lbk', 'rbk']	['nee']	['nee']	['bolle buik', 'litteken']
3F9BEE4248149E1AD92C7645A0E1654D4B2B5E79	NTS_DEV	['afwezig']	['toename']	['nee']	['acuut']	['nee']	['aanvalsgewijs']	['nee']	['niet gerapporteerd']	['normaal']	['ja']	['nee']	['nee']	['flank links']	['nee']	['nee']	['niet gerapporteerd']
4141FDC8321F5965CAC21B43482728C6E258B6B3	OK	['afwezig']	['niet gerapporteerd']	['nee']	['niet gerapporteerd']	['ja']	['niet gerapporteerd']	['ja']	['niet gerapporteerd']	['diarree', 'hard/obstipatie']	['nee']	['nee']	['nee']	['afwezig']	['nee']	['nee']	['adipeus']
415299D99B113F4FE71607A73E050458CAB34BC6	NTS_DEV	['rok']	['toename']	['nee']	['niet gerapporteerd']	['nee']	['niet gerapporteerd']	['ja']	['niet gerapporteerd']	['niet gerapporteerd']	['ja']	['nee']	['nee']	['lok', 'rok']	['nee']	['ja']	['niet gerapporteerd']
415335F6CEE79ED5B95A16FA9D133F020EC19AFA	VA	['lok', 'rok']	['niet gerapporteerd']	['nee']	['acuut']	['nee']	['niet gerapporteerd']	['nee']	['niet gerapporteerd']	['niet gerapporteerd']	['ja']	['nee']	['nee']	['lok', 'rok']	['ja']	['nee']	['niet gerapporteerd']
4171A845B97024AED85520A0E270AFAA71F0CF89	OK	['rok']	['toename']	['nee']	['niet gerapporteerd']	['nee']	['niet gerapporteerd']	['nee']	['niet gerapporteerd']	['niet gerapporteerd']	['ja']	['ja']	['nee']	['rok']	['nee']	['ja']	['niet gerapporteerd']
42626DFDB7F11245FAC21DF97A999E050069939B	NTS_DEV	['lok']	['niet gerapporteerd']	['nee']	['niet gerapporteerd']	['nee']	['continue']	['nee']	['niet gerapporteerd']	['normaal']	['ja']	['nee']	['nee']	['lok']	['nee']	['nee']	['niet gerapporteerd']
42AF90AEA66134D75E8044F35FFA62EF297B65D9	OK	['afwezig']	['niet gerapporteerd']	['nee']	['niet gerapporteerd']	['nee']	['niet gerapporteerd']	['ja']	['krampend']	['normaal']	['nee']	['nee']	['nee']	['hypogastrio', 'rok']	['nee']	['nee']	['niet gerapporteerd']
43C611149E6B13D368C256D0C8B38DE851B40FA2	VA	['rok']	['toename']	['nee']	['niet gerapporteerd']	['nee']	['continue']	['nee']	['niet gerapporteerd']	['niet gerapporteerd']	['nee']	['ja']	['nee']	['rok']	['nee']	['ja']	['niet gerapporteerd']
441A58CC7E58643B38137427E6D01955ED863B80	NTS_DEV	['afwezig']	['niet gerapporteerd']	['nee']	['niet gerapporteerd']	['nee']	['aanvalsgewijs']	['ja']	['niet gerapporteerd']	['niet gerapporteerd']	['ja']	['nee']	['nee']	['afwezig']	['nee']	['nee']	['niet gerapporteerd']
4490B5A90B48116FB36703E27365A2C532A5289F	NTS_DEV	['afwezig']	['toename']	['nee']	['niet gerapporteerd']	['nee']	['niet gerapporteerd']	['nee']	['brandend']	['hard/obstipatie']	['nee']	['nee']	['nee']	['lok', 'rok']	['nee']	['nee']	['niet gerapporteerd']
46AC6E9848567C5A038B872967B83B9DBAA407A9	OK	['rbk', 'rok']	['niet gerapporteerd']	['nee']	['niet gerapporteerd']	['ja']	['niet gerapporteerd']	['nee']	['niet gerapporteerd']	['brijig/dunner']	['ja']	['nee']	['nee']	['periumbilicaal', 'rok']	['nee']	['nee']	['niet gerapporteerd']
484B003B456E1C8BE11317202F13B20EB024CBF9	OK	['rok']	['toename']	['nee']	['geleidelijk']	['nee']	['continue']	['nee']	['krampend']	['normaal']	['ja']	['nee']	['nee']	['periumbilicaal']	['nee']	['ja']	['niet gerapporteerd']
49586A4781A32DE95922581FD3B58A07ADFE3AC5	NTS_DEV	['rbk']	['afname']	['nee']	['niet gerapporteerd']	['nee']	['niet gerapporteerd']	['nee']	['zeurend', 'krampend']	['brijig/dunner', 'normaal']	['nee']	['nee']	['nee']	['epigastrio', 'lbk', 'rbk']	['nee']	['nee']	['slank']
49F76961E1EE040CD05C8E17C70FA90778FDD5A2	VA	['periumbilicaal']	['toename']	['nee']	['niet gerapporteerd']	['ja']	['continue']	['nee']	['niet gerapporteerd']	['niet gerapporteerd']	['ja']	['nee']	['nee']	['periumbilicaal']	['nee']	['nee']	['slank']
4A18378CA24A7AD3585AC73C34F250A6D9641234	NTS_DEV	['rbk']	['toename']	['nee']	['acuut']	['nee']	['aanvalsgewijs', 'continue']	['nee']	['niet gerapporteerd']	['normaal']	['ja']	['nee']	['nee']	['rbk']	['ja']	['nee']	['adipeus']
4C41D89D1D1C06225CB51028CA16D8B0CEBA9551	VA	['rok']	['afname']	['nee']	['acuut']	['nee']	['niet gerapporteerd']	['ja']	['krampend', 'stekend']	['niet gerapporteerd']	['ja']	['nee']	['nee']	['lok', 'rok']	['nee']	['nee']	['niet gerapporteerd']
4D6B4C3742BFF1EA09E84EA51BF4C8030E7204F8	OK	['rok']	['niet gerapporteerd']	['nee']	['niet gerapporteerd']	['nee']	['niet gerapporteerd']	['ja']	['stekend']	['niet gerapporteerd']	['ja']	['nee']	['nee']	['rok']	['nee']	['ja']	['niet gerapporteerd']
4E49A0323BA0F594FE37A0CCFC40BF8A78800F01	OK	['afwezig']	['niet gerapporteerd']	['nee']	['niet gerapporteerd']	['nee']	['niet gerapporteerd']	['nee']	['niet gerapporteerd']	['niet gerapporteerd']	['ja']	['nee']	['nee']	['afwezig']	['nee']	['nee']	['niet gerapporteerd']
50A2BD88A0CBC397AF779E1702077EB276E5F8F4	VA	['rok']	['toename']	['nee']	['niet gerapporteerd']	['ja']	['continue']	['ja']	['niet gerapporteerd']	['normaal']	['ja']	['ja']	['nee']	['rok']	['nee']	['ja']	['niet gerapporteerd']
50CB7F7534D18E9A0D91A712FEF16A48833F474F	OK	['lok']	['niet gerapporteerd']	['nee']	['niet gerapporteerd']	['nee']	['niet gerapporteerd']	['ja']	['krampend']	['niet gerapporteerd']	['ja']	['nee']	['nee']	['afwezig']	['ja']	['nee']	['bolle buik']
51AB5E4634E1B2B7FF91ECAACC7CF63B654EE7D7	VA	['rok', 'lok']	['niet gerapporteerd']	['ja']	['niet gerapporteerd']	['nee']	['niet gerapporteerd']	['nee']	['krampend']	['niet gerapporteerd']	['ja']	['nee']	['nee']	['periumbilicaal']	['nee']	['nee']	['adipeus']
51F3DBB8BA2382AC34BB0D0BCF3D0FB463406766	OK	['rok']	['toename', 'afname']	['nee']	['acuut']	['nee']	['aanvalsgewijs']	['ja']	['niet gerapporteerd']	['normaal']	['ja']	['ja']	['nee']	['rok']	['nee']	['nee']	['slank']
5548DF5FF4C4B94FD977CE64D45E72F5825AEED3	OK	['rok']	['niet gerapporteerd']	['nee']	['acuut']	['nee']	['aanvalsgewijs']	['nee']	['krampend']	['diarree']	['ja']	['nee']	['nee']	['periumbilicaal', 'rok']	['nee']	['nee']	['adipeus']
5687641760EA687189D1F0EB45DDDA50C20EE2DB	VA	['rok']	['niet gerapporteerd']	['ja']	['niet gerapporteerd']	['nee']	['continue']	['nee']	['krampend']	['hard/obstipatie']	['ja']	['ja']	['nee']	['rok']	['ja']	['nee']	['bolle buik']
569E87A946EACCADB981F60DD7F7E6123F397AF5	NTS_DEV	['diffuus']	['niet gerapporteerd']	['nee']	['acuut']	['nee']	['niet gerapporteerd']	['ja']	['niet gerapporteerd']	['normaal']	['ja']	['nee']	['nee']	['flank links']	['nee']	['nee']	['niet gerapporteerd']
5761003E9DA755C49819EA9ED37E0E3811E47D34	VA	['rok']	['niet gerapporteerd']	['nee']	['niet gerapporteerd']	['nee']	['aanvalsgewijs']	['nee']	['stekend']	['normaal']	['ja']	['nee']	['nee']	['rok']	['ja']	['nee']	['niet gerapporteerd']
59E948D9BE56B68BC938D2FBA077686998E5EA80	VA	['rok']	['niet gerapporteerd']	['nee']	['acuut']	['nee']	['niet gerapporteerd']	['ja']	['niet gerapporteerd']	['niet gerapporteerd']	['ja']	['nee']	['nee']	['afwezig']	['nee']	['nee']	['litteken']
5A2744C868665185F0CAFA59A999DEE8EA4B4EE9	NTS_DEV	['epigastrio', 'rok']	['niet gerapporteerd']	['nee']	['niet gerapporteerd']	['ja']	['aanvalsgewijs']	['ja']	['krampend']	['normaal']	['ja']	['nee']	['nee']	['lok', 'rok']	['nee']	['nee']	['bolle buik']
5B412B7B5718E38C8B8FB91AE662AAAA2B34429F	OK	['rok']	['niet gerapporteerd']	['nee']	['niet gerapporteerd']	['ja']	['niet gerapporteerd']	['ja']	['niet gerapporteerd']	['normaal']	['ja']	['nee']	['nee']	['rok']	['nee']	['nee']	['niet gerapporteerd']
5C1F3043E0D2CBEA310C99B108A7615D0DF549EC	OK	['diffuus', 'rok', 'rbk']	['toename']	['nee']	['niet gerapporteerd']	['ja']	['aanvalsgewijs']	['nee']	['niet gerapporteerd']	['niet gerapporteerd']	['nee']	['nee']	['nee']	['lok']	['nee']	['nee']	['bolle buik']
5C7B277BA74ADE6D61FDD4E5E2166F7F45EFEE5F	OK	['rok']	['toename']	['nee']	['niet gerapporteerd']	['ja']	['continue']	['nee']	['zeurend', 'stekend']	['brijig/dunner']	['nee']	['nee']	['nee']	['rok']	['ja']	['nee']	['adipeus']
5C9CED69EE029944BC54D694B8CE4F9F27A8B1D5	NTS_DEV	['rok']	['toename', 'afname']	['ja']	['niet gerapporteerd']	['nee']	['aanvalsgewijs']	['nee']	['niet gerapporteerd']	['normaal']	['ja']	['nee']	['nee']	['periumbilicaal']	['nee']	['nee']	['niet gerapporteerd']
5E0F2103F8132EA31C9D0D47129B893959107944	OK	['rok']	['niet gerapporteerd']	['ja']	['niet gerapporteerd']	['nee']	['niet gerapporteerd']	['ja']	['niet gerapporteerd']	['normaal']	['ja']	['nee']	['nee']	['epigastrio']	['nee']	['ja']	['niet gerapporteerd']
5F2629E479500F51EC570A28BCBB3490A304AD7D	OK	['rok']	['niet gerapporteerd']	['ja']	['niet gerapporteerd']	['ja']	['continue']	['ja']	['niet gerapporteerd']	['brijig/dunner', 'normaal']	['nee']	['ja']	['nee']	['diffuus']	['nee']	['ja']	['slank']
5F5C6D426100C6BE30F13299F5A5D7BCB7826BB6	OK	['afwezig']	['niet gerapporteerd']	['nee']	['niet gerapporteerd']	['nee']	['niet gerapporteerd']	['nee']	['niet gerapporteerd']	['niet gerapporteerd']	['nee']	['nee']	['nee']	['afwezig']	['nee']	['nee']	['niet gerapporteerd']
5F6FF5CA39E520E3C80306B5A03AC335A26A1367	OK	['periumbilicaal', 'rok', 'hypogastrio']	['niet gerapporteerd']	['nee']	['acuut']	['ja']	['continue']	['ja']	['zeurend', 'stekend']	['brijig/dunner']	['ja']	['ja']	['ja']	['periumbilicaal']	['nee']	['nee']	['niet gerapporteerd']
60CB90BEBF3FCAEB387C8014454C9B49312E3060	VA	['lok', 'rok']	['niet gerapporteerd']	['nee']	['niet gerapporteerd']	['ja']	['niet gerapporteerd']	['nee']	['niet gerapporteerd']	['normaal']	['ja']	['nee']	['nee']	['rok']	['ja']	['nee']	['niet gerapporteerd']
6272931966901EB96D821CCF7FC13172872AD177	OK	['epigastrio']	['toename']	['nee']	['niet gerapporteerd']	['ja']	['continue']	['nee']	['zeurend']	['diarree', 'normaal']	['ja']	['nee']	['nee']	['lbk', 'rbk']	['nee']	['nee']	['niet gerapporteerd']
6461B522A39E8AD85319DD0537B1FE93688793E4	VA	['rok']	['niet gerapporteerd']	['nee']	['niet gerapporteerd']	['nee']	['niet gerapporteerd']	['ja']	['krampend']	['niet gerapporteerd']	['nee']	['ja']	['nee']	['rok']	['nee']	['ja']	['niet gerapporteerd']
6537BB6BCF47AC349AB5ECEC7950D1E59D1A706A	NTS_DEV	['rbk', 'rok']	['niet gerapporteerd']	['nee']	['niet gerapporteerd']	['ja']	['niet gerapporteerd']	['ja']	['stekend']	['niet gerapporteerd']	['ja']	['nee']	['ja']	['flank rechts', 'lok', 'rok']	['ja']	['nee']	['niet gerapporteerd']
65F2B6EE654AADC65EA82E0EC1190C9AFBC36DC4	OK	['lok']	['toename']	['nee']	['niet gerapporteerd']	['ja']	['continue']	['nee']	['niet gerapporteerd']	['normaal']	['nee']	['ja']	['nee']	['afwezig']	['nee']	['nee']	['niet gerapporteerd']
6775911083B594E61BFCD10F609DA66890C5D6AB	OK	['rok']	['toename']	['nee']	['niet gerapporteerd']	['ja']	['continue']	['ja']	['zeurend']	['normaal']	['nee']	['ja']	['nee']	['rok']	['nee']	['ja']	['slank']
6982A3D28975625B95F823B938352881D2294AA2	OK	['periumbilicaal']	['niet gerapporteerd']	['nee']	['niet gerapporteerd']	['ja']	['niet gerapporteerd']	['nee']	['niet gerapporteerd']	['niet gerapporteerd']	['ja']	['ja']	['nee']	['periumbilicaal']	['ja']	['nee']	['niet gerapporteerd']
6BBBAFD9E29FD8A6C4731D7C1CABA80738BD85B5	VA	['periumbilicaal']	['niet gerapporteerd']	['nee']	['niet gerapporteerd']	['nee']	['aanvalsgewijs']	['ja']	['niet gerapporteerd']	['brijig/dunner']	['ja']	['nee']	['nee']	['rok']	['ja']	['nee']	['niet gerapporteerd']
6C4DC5114EF22B8057AAC4F43C0E413D3053DA7F	OK	['rok']	['niet gerapporteerd']	['ja']	['niet gerapporteerd']	['nee']	['niet gerapporteerd']	['nee']	['niet gerapporteerd']	['niet gerapporteerd']	['ja']	['nee']	['nee']	['epigastrio']	['ja']	['nee']	['niet gerapporteerd']
6CB7DD67516905091D878DE03ACA32DC7FF8E03D	VA	['periumbilicaal', 'rbk']	['niet gerapporteerd']	['nee']	['niet gerapporteerd']	['nee']	['aanvalsgewijs']	['nee']	['zeurend', 'krampend', 'stekend']	['normaal']	['ja']	['nee']	['nee']	['flank rechts', 'rok']	['nee']	['nee']	['slank']
6D1FB86D4004A944D466FD569A5376F542BC5401	OK	['rok']	['toename']	['nee']	['niet gerapporteerd']	['nee']	['niet gerapporteerd']	['ja']	['niet gerapporteerd']	['brijig/dunner', 'normaal']	['ja']	['nee']	['nee']	['rok']	['nee']	['ja']	['niet gerapporteerd']
70DF0E7754787C1B27CFF2348CCE6DFF06F67438	OK	['rok']	['toename']	['ja']	['acuut']	['nee']	['continue']	['ja']	['niet gerapporteerd']	['brijig/dunner']	['ja']	['nee']	['nee']	['afwezig']	['nee']	['ja']	['niet gerapporteerd']
715FDFECEA235E1ADC78ABC507BEB7F8A93D3263	OK	['rok']	['niet gerapporteerd']	['ja']	['niet gerapporteerd']	['nee']	['niet gerapporteerd']	['nee']	['niet gerapporteerd']	['normaal']	['ja']	['nee']	['nee']	['periumbilicaal']	['nee']	['ja']	['niet gerapporteerd']
74841B69967C841888B27FFA0175AA30DB02F98B	VA	['rok', 'rbk']	['toename']	['nee']	['acuut']	['ja']	['aanvalsgewijs', 'continue']	['ja']	['niet gerapporteerd']	['normaal']	['ja']	['ja']	['nee']	['rok']	['nee']	['ja']	['slank']
74B3F7CC41E3C9E6ADD631E613B1395596CCC091	VA	['lok', 'periumbilicaal', 'rok']	['niet gerapporteerd']	['nee']	['niet gerapporteerd']	['ja']	['aanvalsgewijs', 'continue']	['ja']	['stekend']	['brijig/dunner', 'diarree']	['ja']	['nee']	['nee']	['diffuus', 'periumbilicaal']	['nee']	['nee']	['niet gerapporteerd']
75A7BF184FBC20F5E6C3A366B7224D02F042D386	OK	['rok']	['toename']	['nee']	['geleidelijk']	['nee']	['continue']	['ja']	['niet gerapporteerd']	['normaal']	['ja']	['ja']	['nee']	['rok']	['nee']	['ja']	['niet gerapporteerd']
772E445ABA0EFC18ED2F40EC0987267C79FF83C9	OK	['rok']	['toename']	['ja']	['niet gerapporteerd']	['nee']	['aanvalsgewijs']	['nee']	['stekend']	['diarree', 'normaal']	['ja']	['nee']	['nee']	['lok']	['nee']	['ja']	['niet gerapporteerd']
77B0B7E23C2D2DB5C354EBFCB2F17165CE05784F	OK	['diffuus']	['niet gerapporteerd']	['nee']	['acuut']	['nee']	['niet gerapporteerd']	['nee']	['niet gerapporteerd']	['niet gerapporteerd']	['nee']	['nee']	['nee']	['afwezig']	['nee']	['nee']	['niet gerapporteerd']
77D0F039EA21EEBA7FBC3A70108ECD4E0B150B15	NTS_DEV	['epigastrio', 'rbk']	['niet gerapporteerd']	['nee']	['niet gerapporteerd']	['nee']	['continue']	['ja']	['niet gerapporteerd']	['brijig/dunner']	['ja']	['nee']	['nee']	['epigastrio']	['nee']	['nee']	['niet gerapporteerd']
77E69CDD18F8D64333A66BD33DB8D77E8EDD4301	OK	['rok']	['toename']	['nee']	['niet gerapporteerd']	['ja']	['continue']	['ja']	['niet gerapporteerd']	['normaal']	['ja']	['ja']	['ja']	['periumbilicaal']	['nee']	['ja']	['niet gerapporteerd']
78ED8848C4B9DA50B50294E589EEA650996465DC	VA	['lok', 'periumbilicaal', 'rok']	['afname']	['nee']	['niet gerapporteerd']	['nee']	['continue']	['nee']	['niet gerapporteerd']	['normaal']	['nee']	['nee']	['nee']	['diffuus']	['nee']	['nee']	['niet gerapporteerd']
79156643B06132C8D6A2DCA152B2A1E660A96824	VA	['rok']	['niet gerapporteerd']	['nee']	['niet gerapporteerd']	['ja']	['niet gerapporteerd']	['ja']	['niet gerapporteerd']	['diarree']	['ja']	['ja']	['ja']	['rok', 'lok']	['nee']	['ja']	['niet gerapporteerd']
7AEE1EB6DCDC4E40C805AABA6B132607604C8878	OK	['rok']	['toename']	['nee']	['niet gerapporteerd']	['nee']	['aanvalsgewijs']	['ja']	['niet gerapporteerd']	['hard/obstipatie']	['ja']	['nee']	['nee']	['rok']	['nee']	['ja']	['adipeus']
7B02A1F3504E5A8628604F8133D180BD2BACB65C	OK	['rok', 'rbk']	['toename']	['ja']	['niet gerapporteerd']	['ja']	['continue']	['ja']	['niet gerapporteerd']	['brijig/dunner']	['nee']	['nee']	['nee']	['diffuus']	['nee']	['ja']	['slank']
7B17DB8D1C64ACA0910E70A5D4E899CF27FE629D	VA	['rok']	['niet gerapporteerd']	['nee']	['acuut']	['nee']	['niet gerapporteerd']	['nee']	['zeurend']	['brijig/dunner', 'normaal']	['ja']	['nee']	['ja']	['rok']	['nee']	['ja']	['niet gerapporteerd']
7E22FD0BDD343A7D205B967AA2B1184C64BD9982	NTS_DEV	['rok']	['toename', 'afname']	['nee']	['niet gerapporteerd']	['ja']	['niet gerapporteerd']	['ja']	['niet gerapporteerd']	['brijig/dunner']	['ja']	['nee']	['nee']	['epigastrio', 'rok']	['ja']	['nee']	['niet gerapporteerd']
7EAE2D777D492F94B923C924DC46BB11A77F54DD	VA	['periumbilicaal']	['toename']	['nee']	['niet gerapporteerd']	['nee']	['aanvalsgewijs']	['ja']	['niet gerapporteerd']	['normaal']	['ja']	['nee']	['nee']	['periumbilicaal']	['nee']	['nee']	['niet gerapporteerd']
7F647773F28DB3DF2A3C422001A1CA82DDFDCB22	OK	['rok']	['niet gerapporteerd']	['nee']	['acuut']	['nee']	['continue']	['ja']	['stekend']	['brijig/dunner']	['ja']	['ja']	['nee']	['rok', 'lbk']	['ja']	['ja']	['adipeus']
8033D55C7175B06A1D4418764CEC36AEB4ABC47A	OK	['lok']	['niet gerapporteerd']	['nee']	['niet gerapporteerd']	['nee']	['aanvalsgewijs']	['nee']	['niet gerapporteerd']	['brijig/dunner']	['ja']	['ja']	['ja']	['flank links']	['nee']	['nee']	['niet gerapporteerd']
82547948A6A5E91B93B2BAACAE3F943508FD7EFA	VA	['rok']	['niet gerapporteerd']	['nee']	['niet gerapporteerd']	['nee']	['niet gerapporteerd']	['ja']	['niet gerapporteerd']	['niet gerapporteerd']	['nee']	['nee']	['nee']	['rok']	['nee']	['ja']	['niet gerapporteerd']
85469694A0E11F4B0B78B9DF6C1CB480A07ECDDF	OK	['rok']	['toename']	['nee']	['acuut']	['nee']	['niet gerapporteerd']	['nee']	['niet gerapporteerd']	['normaal']	['ja']	['nee']	['nee']	['rok']	['nee']	['ja']	['niet gerapporteerd']
854C29AEF1471D3A9204083CB088C08CC194C013	VA	['rok']	['niet gerapporteerd']	['ja']	['acuut']	['nee']	['niet gerapporteerd']	['ja']	['stekend']	['normaal']	['ja']	['ja']	['nee']	['periumbilicaal']	['nee']	['nee']	['niet gerapporteerd']
86B198AE10D42D8BDD3B17292D111C675BF72572	OK	['rok']	['toename']	['ja']	['niet gerapporteerd']	['ja']	['niet gerapporteerd']	['nee']	['niet gerapporteerd']	['niet gerapporteerd']	['nee']	['nee']	['nee']	['diffuus']	['ja']	['ja']	['niet gerapporteerd']
87252A2161354FB3F1BF45FA6C281AF8F943D38A	VA	['hypogastrio', 'rok']	['niet gerapporteerd']	['nee']	['niet gerapporteerd']	['ja']	['niet gerapporteerd']	['ja']	['niet gerapporteerd']	['diarree']	['ja']	['ja']	['nee']	['periumbilicaal']	['nee']	['nee']	['bolle buik']
876E86BE1304B86552CF7F46AE28176D91AC42C5	OK	['periumbilicaal']	['niet gerapporteerd']	['nee']	['acuut']	['nee']	['niet gerapporteerd']	['nee']	['niet gerapporteerd']	['normaal']	['nee']	['nee']	['nee']	['afwezig']	['nee']	['nee']	['adipeus']
88DE0E2B36187C15EF9D78ACB2A4D39458E9035B	VA	['rok']	['toename']	['nee']	['niet gerapporteerd']	['ja']	['continue']	['ja']	['niet gerapporteerd']	['normaal']	['ja']	['nee']	['nee']	['rok']	['nee']	['nee']	['niet gerapporteerd']
8AEE546D2BEB89A1E6B69995B6B95659FDDD811D	VA	['periumbilicaal']	['niet gerapporteerd']	['nee']	['acuut']	['nee']	['continue']	['nee']	['niet gerapporteerd']	['normaal']	['ja']	['nee']	['nee']	['flank rechts']	['nee']	['nee']	['niet gerapporteerd']
8B8A257A6D324A911B4129E1B25DBDD5065EDADA	VA	['afwezig']	['niet gerapporteerd']	['nee']	['niet gerapporteerd']	['nee']	['aanvalsgewijs']	['nee']	['krampend']	['brijig/dunner']	['ja']	['nee']	['nee']	['rok']	['nee']	['nee']	['niet gerapporteerd']
8CBEE4A050CB16EE8D15B82DA23890C2052CFD71	OK	['diffuus']	['niet gerapporteerd']	['nee']	['niet gerapporteerd']	['nee']	['niet gerapporteerd']	['ja']	['niet gerapporteerd']	['hard/obstipatie']	['nee']	['ja']	['nee']	['diffuus']	['nee']	['nee']	['adipeus']
8CD7D60CCD966900FF401BD52CD214BC4F603029	OK	['rok']	['toename']	['nee']	['niet gerapporteerd']	['nee']	['aanvalsgewijs', 'continue']	['ja']	['niet gerapporteerd']	['brijig/dunner']	['ja']	['nee']	['nee']	['rok']	['nee']	['nee']	['niet gerapporteerd']
8EA2F0810D8A8FC7499447E31A0759B429B9F5F0	VA	['rok']	['toename', 'afname']	['ja']	['niet gerapporteerd']	['nee']	['niet gerapporteerd']	['nee']	['zeurend']	['hard/obstipatie']	['nee']	['nee']	['nee']	['diffuus']	['nee']	['ja']	['litteken']
9083AE5FFEA051BE38471E1ADBFF909B3411C13A	VA	['rok']	['niet gerapporteerd']	['nee']	['acuut']	['nee']	['niet gerapporteerd']	['ja']	['niet gerapporteerd']	['normaal']	['ja']	['nee']	['nee']	['rok']	['nee']	['nee']	['litteken']
909BE0595AA5AD57B30A222629F1ACC1C25395A4	OK	['afwezig']	['niet gerapporteerd']	['nee']	['niet gerapporteerd']	['nee']	['niet gerapporteerd']	['nee']	['niet gerapporteerd']	['niet gerapporteerd']	['nee']	['nee']	['nee']	['rok']	['nee']	['nee']	['niet gerapporteerd']
914EBC9DA860A6E2CF9C9C07433DEEBDEF52364D	VA	['lok', 'rok']	['niet gerapporteerd']	['nee']	['niet gerapporteerd']	['ja']	['niet gerapporteerd']	['ja']	['niet gerapporteerd']	['diarree']	['ja']	['ja']	['nee']	['lok', 'rok']	['nee']	['nee']	['adipeus']
92175008A0C10A1966A275B8E240BCAC89B9BA4A	VA	['rok']	['niet gerapporteerd']	['ja']	['niet gerapporteerd']	['nee']	['continue']	['ja']	['stekend']	['brijig/dunner']	['ja']	['nee']	['nee']	['periumbilicaal']	['nee']	['ja']	['niet gerapporteerd']
95A4FFEA27DB97424DAB6708A1D313A521124E33	OK	['rok']	['niet gerapporteerd']	['nee']	['niet gerapporteerd']	['ja']	['continue']	['ja']	['stekend']	['brijig/dunner']	['nee']	['nee']	['nee']	['lok', 'rok']	['ja']	['nee']	['adipeus', 'bolle buik']
981A7898131201B2838E774C4229E37BF9CA8482	VA	['rok']	['niet gerapporteerd']	['ja']	['niet gerapporteerd']	['nee']	['niet gerapporteerd']	['ja']	['stekend']	['niet gerapporteerd']	['ja']	['nee']	['nee']	['diffuus']	['nee']	['ja']	['niet gerapporteerd']
9823DD81E602FA1127D08E9D44CCBF3965344776	OK	['rok']	['niet gerapporteerd']	['ja']	['niet gerapporteerd']	['nee']	['aanvalsgewijs', 'continue']	['ja']	['zeurend', 'stekend']	['normaal']	['ja']	['ja']	['nee']	['epigastrio']	['nee']	['nee']	['niet gerapporteerd']
9A5B9B7B95C8451ADEF4D9CC23FDF04FF7440907	VA	['rok']	['niet gerapporteerd']	['nee']	['niet gerapporteerd']	['nee']	['continue']	['nee']	['zeurend']	['normaal']	['ja']	['ja']	['nee']	['rok']	['nee']	['ja']	['adipeus']
9C10190CD5D371F3681A8D5F24A7F2486DC763BB	OK	['rok']	['niet gerapporteerd']	['ja']	['niet gerapporteerd']	['nee']	['continue']	['ja']	['stekend']	['niet gerapporteerd']	['ja']	['ja']	['nee']	['epigastrio', 'rok']	['nee']	['ja']	['niet gerapporteerd']
9C658F0CF64C0C5A1EAB4DE28BAAC1A190ADB46C	OK	['rok']	['toename']	['nee']	['niet gerapporteerd']	['nee']	['niet gerapporteerd']	['ja']	['krampend']	['niet gerapporteerd']	['ja']	['nee']	['nee']	['rok']	['nee']	['nee']	['slank']
9DEBCEC9373FA8F1DF46E58EDF5476775740CAAA	OK	['diffuus']	['niet gerapporteerd']	['nee']	['niet gerapporteerd']	['nee']	['niet gerapporteerd']	['nee']	['niet gerapporteerd']	['niet gerapporteerd']	['ja']	['nee']	['nee']	['lbk', 'lok', 'rbk', 'rok']	['nee']	['nee']	['niet gerapporteerd']
9E9130EE5CFDE752B7EE56FB3F77F4609914C074	OK	['rok']	['niet gerapporteerd']	['ja']	['niet gerapporteerd']	['nee']	['continue']	['nee']	['niet gerapporteerd']	['niet gerapporteerd']	['ja']	['ja']	['nee']	['diffuus']	['ja']	['ja']	['niet gerapporteerd']
9FFC18327E49749B8AC5072477A0F76B1A9DCBD0	VA	['diffuus']	['niet gerapporteerd']	['nee']	['niet gerapporteerd']	['ja']	['niet gerapporteerd']	['ja']	['niet gerapporteerd']	['hard/obstipatie']	['ja']	['nee']	['nee']	['rok']	['ja']	['nee']	['niet gerapporteerd']
A21866261853002D8C1B024D28C6D92942AF3FAE	VA	['rok']	['niet gerapporteerd']	['nee']	['niet gerapporteerd']	['nee']	['continue']	['nee']	['stekend']	['normaal']	['nee']	['nee']	['nee']	['epigastrio']	['nee']	['nee']	['niet gerapporteerd']
A2291D111D408236D3C7E709E750B962B86F3B1E	VA	['rok']	['afname']	['nee']	['niet gerapporteerd']	['nee']	['continue']	['nee']	['zeurend']	['normaal']	['nee']	['nee']	['nee']	['flank rechts', 'rok']	['nee']	['nee']	['adipeus']
A2864EF665CFB5494ED522972F35F0EFAEEDE2EE	NTS_DEV	['afwezig']	['afname']	['nee']	['niet gerapporteerd']	['ja']	['niet gerapporteerd']	['nee']	['niet gerapporteerd']	['niet gerapporteerd']	['ja']	['nee']	['nee']	['periumbilicaal']	['ja']	['nee']	['niet gerapporteerd']
A2E9DA1314208DB3A3263F548D1E66227F672169	OK	['lok']	['toename']	['nee']	['niet gerapporteerd']	['ja']	['continue']	['nee']	['niet gerapporteerd']	['normaal']	['nee']	['nee']	['nee']	['lok', 'rok']	['nee']	['nee']	['niet gerapporteerd']
A3BB6A34F0AC43784EB2BFFB8EF09A592B023918	NTS_DEV	['afwezig']	['toename']	['nee']	['niet gerapporteerd']	['ja']	['aanvalsgewijs']	['ja']	['niet gerapporteerd']	['normaal']	['nee']	['nee']	['nee']	['epigastrio', 'rbk']	['nee']	['nee']	['niet gerapporteerd']
A3E42977818F4C64152B7CEE974D25A8E1ABC2EE	VA	['rbk', 'rok']	['afname']	['nee']	['acuut']	['nee']	['niet gerapporteerd']	['ja']	['niet gerapporteerd']	['normaal']	['ja']	['nee']	['nee']	['rbk', 'rok']	['nee']	['nee']	['niet gerapporteerd']
A4D7E8125B6A0F590136DC59DE89393825516606	OK	['afwezig']	['niet gerapporteerd']	['nee']	['niet gerapporteerd']	['nee']	['niet gerapporteerd']	['nee']	['niet gerapporteerd']	['normaal']	['ja']	['nee']	['nee']	['diffuus', 'lok', 'rok']	['ja']	['nee']	['litteken']
A4E1767A2172838D395D91CEF2006719AAED9F1C	OK	['rok']	['niet gerapporteerd']	['ja']	['niet gerapporteerd']	['ja']	['continue']	['ja']	['niet gerapporteerd']	['brijig/dunner']	['nee']	['ja']	['nee']	['epigastrio', 'flank beiderzijds']	['nee']	['ja']	['niet gerapporteerd']
A6843A6141D3DCC155765D6F1E63C1D551DC5274	OK	['rok']	['toename']	['ja']	['niet gerapporteerd']	['ja']	['niet gerapporteerd']	['ja']	['stekend']	['normaal']	['nee']	['nee']	['nee']	['lok', 'periumbilicaal', 'rok']	['nee']	['ja']	['litteken']
A6991C12F13B33D161A29A8A516563FBA187FEFC	VA	['rok']	['niet gerapporteerd']	['nee']	['niet gerapporteerd']	['nee']	['continue']	['nee']	['niet gerapporteerd']	['brijig/dunner']	['ja']	['ja']	['nee']	['rok']	['ja']	['nee']	['niet gerapporteerd']
A8712ED8FFEC7F66152C832188F330E2C833BB8F	OK	['rbk']	['toename', 'afname']	['nee']	['niet gerapporteerd']	['nee']	['aanvalsgewijs', 'continue']	['ja']	['niet gerapporteerd']	['niet gerapporteerd']	['ja']	['nee']	['nee']	['lbk', 'rbk']	['nee']	['nee']	['adipeus']
A93986E61AB6EFC7F6F71D9F8BA46D035D72BE06	VA	['afwezig']	['toename']	['ja']	['niet gerapporteerd']	['nee']	['niet gerapporteerd']	['ja']	['krampend']	['niet gerapporteerd']	['nee']	['nee']	['nee']	['periumbilicaal']	['nee']	['nee']	['niet gerapporteerd']
A9ACF47305657D4C7FA47BCB226731189BCAD1AD	OK	['lok']	['niet gerapporteerd']	['ja']	['niet gerapporteerd']	['ja']	['niet gerapporteerd']	['nee']	['zeurend']	['hard/obstipatie']	['ja']	['nee']	['nee']	['lok']	['nee']	['nee']	['niet gerapporteerd']
AAF6906B0C9F37A4455AB2B8C6BB5607E53555F9	VA	['epigastrio', 'rok']	['toename', 'afname']	['ja']	['niet gerapporteerd']	['ja']	['niet gerapporteerd']	['ja']	['niet gerapporteerd']	['diarree']	['ja']	['nee']	['ja']	['diffuus']	['ja']	['nee']	['slank']
ACAAD7B6C889AC204F65588D84C2DFFEAB4D638E	OK	['rok']	['toename']	['ja']	['niet gerapporteerd']	['nee']	['aanvalsgewijs']	['nee']	['zeurend', 'stekend']	['diarree']	['nee']	['ja']	['nee']	['epigastrio', 'lbk', 'rbk']	['ja']	['nee']	['niet gerapporteerd']
AD4B32EB51DF4E349745A1CA807C671CB211E930	VA	['rok']	['toename']	['nee']	['niet gerapporteerd']	['nee']	['niet gerapporteerd']	['ja']	['stekend']	['normaal']	['ja']	['nee']	['nee']	['rok']	['ja']	['ja']	['niet gerapporteerd']
ADF37CEB1E3B1DF85AAFE759E353449477DD18F5	VA	['rok']	['niet gerapporteerd']	['nee']	['niet gerapporteerd']	['ja']	['aanvalsgewijs']	['nee']	['niet gerapporteerd']	['brijig/dunner']	['ja']	['nee']	['nee']	['rok']	['nee']	['nee']	['niet gerapporteerd']
AED4012CC9D163BAF832C7F1E0D5C4BD8E1160BB	VA	['rok']	['toename']	['nee']	['niet gerapporteerd']	['nee']	['continue']	['nee']	['niet gerapporteerd']	['normaal']	['ja']	['nee']	['nee']	['rok']	['nee']	['nee']	['niet gerapporteerd']
AED6C726272E237DD5B3559C952ECA0AD2F25BDA	OK	['rok']	['niet gerapporteerd']	['nee']	['niet gerapporteerd']	['nee']	['niet gerapporteerd']	['ja']	['niet gerapporteerd']	['normaal']	['ja']	['nee']	['ja']	['rok']	['nee']	['ja']	['niet gerapporteerd']
B0E8A00B52B4126E8F7632214865013D0B41B714	VA	['afwezig']	['afname']	['nee']	['acuut']	['nee']	['continue']	['ja']	['niet gerapporteerd']	['hard/obstipatie']	['ja']	['nee']	['nee']	['periumbilicaal']	['nee']	['nee']	['niet gerapporteerd']
B6AE680A6E628C097D96B0A0D697FE3EE35BE6B5	VA	['rok']	['toename']	['ja']	['niet gerapporteerd']	['nee']	['continue']	['ja']	['stekend']	['brijig/dunner', 'normaal']	['ja']	['nee']	['nee']	['diffuus']	['nee']	['ja']	['adipeus']
BC1835DE58C54933A95BB00211026D9695AE3F23	OK	['rok']	['toename']	['ja']	['niet gerapporteerd']	['ja']	['continue']	['ja']	['niet gerapporteerd']	['hard/obstipatie']	['ja']	['ja']	['nee']	['lbk', 'rbk']	['nee']	['ja']	['slank']
BCAED7207B97C35DE3A60BEF94A14ECBF424874D	NTS_DEV	['afwezig']	['niet gerapporteerd']	['nee']	['niet gerapporteerd']	['nee']	['aanvalsgewijs']	['ja']	['niet gerapporteerd']	['normaal']	['nee']	['nee']	['nee']	['rbk']	['nee']	['nee']	['niet gerapporteerd']
BDF1405B82EA0A6E19F19412648D21D9C80A5253	VA	['rok']	['toename']	['ja']	['niet gerapporteerd']	['nee']	['niet gerapporteerd']	['nee']	['krampend']	['niet gerapporteerd']	['nee']	['nee']	['nee']	['lok', 'rok']	['nee']	['nee']	['niet gerapporteerd']
BE08C361AA6427F910F195A67164035D566B5E90	VA	['rok']	['niet gerapporteerd']	['ja']	['niet gerapporteerd']	['nee']	['continue']	['ja']	['zeurend']	['brijig/dunner']	['ja']	['nee']	['nee']	['lok', 'periumbilicaal', 'rok']	['nee']	['nee']	['niet gerapporteerd']
C1712481A627BEDB66BD7E00DA087EBBE3FEA75D	OK	['afwezig']	['niet gerapporteerd']	['nee']	['niet gerapporteerd']	['nee']	['niet gerapporteerd']	['ja']	['niet gerapporteerd']	['niet gerapporteerd']	['nee']	['nee']	['nee']	['lok', 'rok']	['nee']	['nee']	['slank']
C574AD0D376CF05270A23668295A78204336BC1E	VA	['rok']	['toename']	['ja']	['niet gerapporteerd']	['nee']	['continue']	['ja']	['niet gerapporteerd']	['normaal']	['ja']	['nee']	['nee']	['periumbilicaal']	['ja']	['ja']	['niet gerapporteerd']
C5CD1C1B9E83D6556EAD31D6FEFB43D8DC8D2F45	OK	['rbk']	['toename', 'afname']	['nee']	['niet gerapporteerd']	['nee']	['continue']	['ja']	['niet gerapporteerd']	['normaal']	['nee']	['ja']	['nee']	['rbk']	['nee']	['nee']	['litteken']
C5F50D58EDE80C17A0F30AA9FC39EB04DBD23CE6	VA	['hypogastrio']	['niet gerapporteerd']	['nee']	['niet gerapporteerd']	['nee']	['continue']	['ja']	['krampend']	['normaal']	['ja']	['ja']	['nee']	['lok', 'rok']	['ja']	['nee']	['adipeus']
C5F7C845935139CBC641AEBBB3972973146C7A25	VA	['rok']	['toename']	['nee']	['acuut']	['ja']	['niet gerapporteerd']	['ja']	['niet gerapporteerd']	['normaal']	['ja']	['ja']	['nee']	['rok']	['nee']	['ja']	['niet gerapporteerd']
C7C325E3AA26A6016C508A51F1DCE532F006B7D9	OK	['rok']	['niet gerapporteerd']	['ja']	['niet gerapporteerd']	['ja']	['niet gerapporteerd']	['ja']	['niet gerapporteerd']	['normaal']	['nee']	['nee']	['nee']	['periumbilicaal']	['nee']	['ja']	['bolle buik']
C88498C6CD336AF399DE9AE512E51A57DE47B5D1	VA	['afwezig']	['toename']	['nee']	['geleidelijk']	['nee']	['continue']	['nee']	['zeurend']	['brijig/dunner']	['ja']	['nee']	['nee']	['rok']	['nee']	['nee']	['adipeus']
C8907AA2822EA85E638C0A2E485AAAF0474CC7CF	OK	['periumbilicaal', 'rok']	['niet gerapporteerd']	['nee']	['niet gerapporteerd']	['nee']	['niet gerapporteerd']	['ja']	['niet gerapporteerd']	['normaal']	['ja']	['ja']	['nee']	['periumbilicaal', 'rok']	['ja']	['ja']	['niet gerapporteerd']
C90D9B5E35A1B263B252C32E180FF74D57E252F5	OK	['lok', 'lbk']	['toename']	['nee']	['niet gerapporteerd']	['nee']	['niet gerapporteerd']	['nee']	['niet gerapporteerd']	['niet gerapporteerd']	['nee']	['nee']	['nee']	['afwezig']	['nee']	['nee']	['niet gerapporteerd']
C9AA12F326C16FA8533835460535B94B46648A50	OK	['lok', 'rok']	['toename']	['nee']	['niet gerapporteerd']	['nee']	['continue']	['nee']	['niet gerapporteerd']	['hard/obstipatie']	['ja']	['nee']	['nee']	['lok', 'rok']	['nee']	['nee']	['bolle buik']
CBFFB5C86DAB81F56EEA3F16004F019F6615071A	VA	['diffuus', 'lok', 'rok']	['toename', 'afname']	['nee']	['niet gerapporteerd']	['nee']	['niet gerapporteerd']	['nee']	['niet gerapporteerd']	['normaal']	['ja']	['nee']	['nee']	['epigastrio', 'hypogastrio', 'lok', 'rok'] --> checken! Migratie???	['nee']	['nee']	['niet gerapporteerd']
CCEB1FFD8D9EA81895A0DB16A3DF3706ED2858CF	OK	['rok']	['niet gerapporteerd']	['ja']	['acuut']	['nee']	['continue']	['nee']	['niet gerapporteerd']	['niet gerapporteerd']	['ja']	['nee']	['nee']	['lok', 'rok']	['nee']	['nee']	['niet gerapporteerd']
CD06656E9970413EFFC5AC45574FFCFFE139AD0F	OK	['diffuus']	['toename', 'afname']	['nee']	['acuut']	['ja']	['niet gerapporteerd']	['ja']	['niet gerapporteerd']	['niet gerapporteerd']	['ja']	['ja']	['nee']	['diffuus']	['nee']	['nee']	['adipeus', 'litteken']
CD72BE3EE68FA19C560F5B4E119FD719BD7A44BC	OK	['rok']	['niet gerapporteerd']	['ja']	['niet gerapporteerd']	['ja']	['aanvalsgewijs']	['nee']	['niet gerapporteerd']	['brijig/dunner']	['ja']	['ja']	['nee']	['diffuus']	['ja']	['nee']	['slank']
CE16FC73D5CD03921644D9361049B2A9696AD6C6	VA	['lok', 'rok']	['afname']	['nee']	['niet gerapporteerd']	['nee']	['aanvalsgewijs', 'continue']	['nee']	['niet gerapporteerd']	['normaal']	['ja']	['ja']	['nee']	['lok', 'rok']	['nee']	['nee']	['niet gerapporteerd']
D333E60805073429CE0E4E5455FA3C910DDFED66	NTS_DEV	['epigastrio']	['niet gerapporteerd']	['nee']	['acuut']	['ja']	['continue']	['nee']	['zeurend']	['niet gerapporteerd']	['ja']	['nee']	['nee']	['epigastrio']	['nee']	['nee']	['niet gerapporteerd']
D6419A0858A2AD2865E4EAA731A9B27A3BBC55D8	OK	['rok']	['toename']	['nee']	['niet gerapporteerd']	['ja']	['continue']	['nee']	['krampend']	['brijig/dunner']	['ja']	['nee']	['nee']	['rok']	['ja']	['nee']	['adipeus']
DAF6CC7C7D31ECD5261290B73B005647B865E096	OK	['lok']	['niet gerapporteerd']	['nee']	['niet gerapporteerd']	['nee']	['niet gerapporteerd']	['ja']	['niet gerapporteerd']	['diarree']	['nee']	['nee']	['nee']	['diffuus']	['nee']	['nee']	['bolle buik']
DB3411DFEA1663037D9933C8C85401D06991C6E1	OK	['rok']	['toename']	['ja']	['niet gerapporteerd']	['nee']	['continue']	['ja']	['niet gerapporteerd']	['normaal']	['ja']	['ja']	['nee']	['periumbilicaal']	['nee']	['ja']	['slank']
DC9AF23FED9ABD055F90147DE4F3987F0D6199FE	OK	['rok']	['toename']	['nee']	['niet gerapporteerd']	['ja']	['niet gerapporteerd']	['nee']	['niet gerapporteerd']	['niet gerapporteerd']	['nee']	['nee']	['nee']	['periumbilicaal']	['nee']	['ja']	['niet gerapporteerd']
DCC62201981F024A5D70654685EF771BB893149B	VA	['epigastrio', 'rbk', 'rok']	['niet gerapporteerd']	['nee']	['niet gerapporteerd']	['nee']	['continue']	['nee']	['zeurend']	['normaal']	['ja']	['nee']	['nee']	['epigastrio']	['nee']	['nee']	['niet gerapporteerd']
DCEAFD95D6FF47AB621E963980F4BE1E8469FEC8	OK	['rok']	['niet gerapporteerd']	['nee']	['niet gerapporteerd']	['nee']	['continue']	['nee']	['niet gerapporteerd']	['niet gerapporteerd']	['ja']	['nee']	['nee']	['flank rechts', 'rok']	['ja']	['ja']	['niet gerapporteerd']
DDD109D88E3FAA2CF1A6E4117457FA342B9C9CE0	NTS_DEV	['rbk']	['toename']	['nee']	['niet gerapporteerd']	['ja']	['continue']	['ja']	['stekend']	['diarree']	['ja']	['nee']	['nee']	['lbk', 'rbk']	['nee']	['nee']	['niet gerapporteerd']
DEFC981AA6D38BBE77120945B67590B2C7E0AAB6	VA	['hypogastrio']	['toename']	['ja']	['niet gerapporteerd']	['nee']	['niet gerapporteerd']	['ja']	['niet gerapporteerd']	['normaal']	['ja']	['nee']	['nee']	['lbk','lok']	['nee']	['nee']	['adipeus']
DF871F9944C8AC304F2CB373927C20B491069656	VA	['rok']	['niet gerapporteerd']	['nee']	['niet gerapporteerd']	['ja']	['continue']	['ja']	['niet gerapporteerd']	['hard/obstipatie', 'diarree']	['ja']	['ja']	['nee']	['rok']	['nee']	['ja']	['niet gerapporteerd']
DFB3EAF059385E5165E5DB85628CB3D26A3DA6C9	OK	['rok']	['toename' , 'afname']	['ja']	['niet gerapporteerd']	['ja']	['aanvalsgewijs', 'continue']	['nee']	['zeurend']	['brijig/dunner']	['ja']	['ja']	['nee']	['lok', 'rok']	['nee']	['nee']	['slank']
E07C5B3707F8FF50550201DC914B97505D8D76A8	VA	['rok, rbk']	['toename', 'afname']	['nee']	['acuut']	['nee']	['niet gerapporteerd']	['ja']	['krampend', 'stekend']	['brijig/dunner']	['ja']	['ja']	['nee']	['periumbilicaal']	['nee']	['nee']	['niet gerapporteerd']
E0A685EF2F7B85BB526BB1BE80E91672BD41406E	OK	['rok']	['niet gerapporteerd']	['nee']	['niet gerapporteerd']	['nee']	['continue']	['ja']	['niet gerapporteerd']	['normaal']	['ja']	['nee']	['nee']	['periumbilicaal']	['nee']	['ja']	['niet gerapporteerd']
E3EA78125CD85DD154CD72090DDC2C50B2D0813A	OK	['diffuus']	['niet gerapporteerd']	['nee']	['niet gerapporteerd']	['ja']	['niet gerapporteerd']	['ja']	['niet gerapporteerd']	['hard/obstipatie']	['nee']	['nee']	['nee']	['afwezig']	['nee']	['nee']	['bolle buik']
E415D08329ABE857EBDC5130018608B8CA96AEA7	VA	['rok', 'rbk']	['niet gerapporteerd']	['nee']	['niet gerapporteerd']	['ja']	['niet gerapporteerd']	['ja']	['stekend']	['diarree']	['ja']	['ja']	['nee']	['rok']	['ja']	['nee']	['niet gerapporteerd']
E41706B59947CFFA6FC0650BD8BB12C9013E051B	VA	['rok']	['niet gerapporteerd']	['ja']	['niet gerapporteerd']	['nee']	['continue']	['nee']	['stekend']	['normaal']	['ja']	['ja']	['nee']	['rok']	['nee']	['ja']	['adipeus']
E6D719ADBCD05F8DBB408A2D567D0021F10A033A	VA	['rok']	['toename', 'afname']	['ja']	['niet gerapporteerd']	['nee']	['aanvalsgewijs']	['nee']	['niet gerapporteerd']	['niet gerapporteerd']	['nee']	['nee']	['nee']	['periumbilicaal']	['nee']	['ja']	['slank']
E840D76C3D2EDA7FE22D9D842619F859F3C9754C	OK	['rok']	['toename']	['nee']	['niet gerapporteerd']	['nee']	['continue']	['ja']	['krampend']	['normaal']	['ja']	['ja']	['nee']	['lok', 'rok']	['ja']	['ja']	['niet gerapporteerd']
E9FA165EB8EFA2B17EB4C9D39339504AE340C047	OK	['epigastrio']	['niet gerapporteerd']	['nee']	['niet gerapporteerd']	['nee']	['continue']	['nee']	['niet gerapporteerd']	['diarree']	['ja']	['ja']	['nee']	['diffuus', 'epigastrio', 'periumbilicaal']	['nee']	['nee']	['adipeus']
EC64E05A3EA0A085671016C9881829F318F459D2	VA	['rok']	['toename']	['ja']	['niet gerapporteerd']	['ja']	['niet gerapporteerd']	['ja']	['niet gerapporteerd']	['normaal']	['nee']	['ja']	['nee']	['periumbilicaal']	['nee']	['ja']	['niet gerapporteerd']
ECE553E11B283C6B55F1A2B31707F51943FBEDD4	OK	['rbk']	['toename']	['nee']	['geleidelijk']	['nee']	['continue']	['ja']	['niet gerapporteerd']	['normaal']	['ja']	['nee']	['ja']	['rbk', 'rok']	['ja']	['nee']	['niet gerapporteerd']
ED9759158132C614044954476D4C7BDC70712AB6	OK	['periumbilicaal']	['toename']	['nee']	['niet gerapporteerd']	['ja']	['aanvalsgewijs', 'continue']	['ja']	['krampend']	['diarree']	['nee']	['nee']	['nee']	['hypogastrio', 'lok', 'rok']	['nee']	['nee']	['slank']
EE1C17A7609B3CA14A180E00EF7F34DD3BFF3AC9	OK	['rok']	['afname']	['ja']	['niet gerapporteerd']	['ja']	['continue']	['ja']	['zeurend', 'krampend', 'stekend']	['brijig/dunner']	['nee']	['nee']	['nee']	['periumbilicaal']	['ja']	['ja']	['slank']
EEDF0FAFFF79B6FD4D60148C07F7E79B3622F5D1	OK	['diffuus']	['niet gerapporteerd']	['nee']	['niet gerapporteerd']	['nee']	['niet gerapporteerd']	['nee']	['niet gerapporteerd']	['niet gerapporteerd']	['ja']	['nee']	['nee']	['afwezig']	['nee']	['nee']	['niet gerapporteerd']
EF4D714195766EEA62A4BA6DF7659F6A49503CB6	VA	['rok']	['niet gerapporteerd']	['nee']	['niet gerapporteerd']	['ja']	['continue']	['nee']	['brandend', 'zeurend']	['brijig/dunner', 'diarree']	['ja']	['nee']	['nee']	['epigastrio', 'hypogastrio', 'rok']	['nee']	['nee']	['niet gerapporteerd']
EFD41E49D196C0B7BA7D4D244A21B9F510D94E45	VA	['rok']	['toename']	['nee']	['niet gerapporteerd']	['nee']	['niet gerapporteerd']	['ja']	['zeurend']	['niet gerapporteerd']	['ja']	['ja']	['ja']	['rok']	['nee']	['nee']	['adipeus']
F313014259B40D4173FD3DAB5EF04470EF92EA68	VA	['rok']	['niet gerapporteerd']	['ja']	['niet gerapporteerd']	['ja']	['niet gerapporteerd']	['ja']	['niet gerapporteerd']	['normaal']	['ja']	['nee']	['nee']	['periumbilicaal']	['nee']	['nee']	['adipeus']
F447754FD29366A81A729090400DA215B9FE0B30	VA	['rok']	['niet gerapporteerd']	['ja']	['niet gerapporteerd']	['nee']	['continue']	['nee']	['niet gerapporteerd']	['normaal']	['ja']	['ja']	['nee']	['periumbilicaal']	['ja']	['ja']	['slank']
F64409B4872EAABA3A5CC19709CCC2CBE14F3F97	OK	['rok']	['niet gerapporteerd']	['ja']	['niet gerapporteerd']	['nee']	['niet gerapporteerd']	['nee']	['zeurend']	['diarree']	['ja']	['ja']	['nee']	['lok', 'rok']	['nee']	['ja']	['niet gerapporteerd']
F68845A0427BB86D33E2D46F859B9FA81138CF4B	VA	['periumbilicaal']	['toename']	['nee']	['niet gerapporteerd']	['ja']	['continue']	['ja']	['niet gerapporteerd']	['normaal']	['ja']	['nee']	['nee']	['periumbilicaal']	['nee']	['nee']	['niet gerapporteerd']
F906167349E6530077607D0300EA28993CFE856C	OK	['rok']	['niet gerapporteerd']	['nee']	['niet gerapporteerd']	['nee']	['continue']	['ja']	['niet gerapporteerd']	['niet gerapporteerd']	['ja']	['ja']	['nee']	['rok']	['nee']	['nee']	['niet gerapporteerd']
FAAEC9CB5B6A489A4DBB474FF84925B651580122	OK	['rok']	['niet gerapporteerd']	['ja']	['niet gerapporteerd']	['nee']	['aanvalsgewijs', 'continue']	['ja']	['niet gerapporteerd']	['niet gerapporteerd']	['nee']	['nee']	['nee']	['epigastrio', 'periumbilicaal']	['nee']	['nee']	['niet gerapporteerd']
FDE516E37FD8E5C55E5014BC605D99C96248BF7F	OK	['afwezig']	['niet gerapporteerd']	['nee']	['acuut']	['nee']	['niet gerapporteerd']	['ja']	['niet gerapporteerd']	['hard/obstipatie']	['ja']	['nee']	['nee']	['epigastrio']	['nee']	['nee']	['bolle buik']
FE400923F732A2D8693120BDA3BE28D454CFA11F	NTS_DEV	['rok']	['niet gerapporteerd']	['ja']	['niet gerapporteerd']	['ja']	['niet gerapporteerd']	['ja']	['niet gerapporteerd']	['normaal']	['nee']	['nee']	['nee']	['periumbilicaal']	['ja']	['ja']	['slank']
FF95F55406CCB90F211F631C05D9DC2235EDB6FD	OK	['lok', 'rok']	['toename']	['nee']	['acuut']	['ja']	['continue']	['nee']	['niet gerapporteerd']	['normaal']	['nee']	['nee']	['nee']	['lok', 'rok']	['nee']	['nee']	['adipeus', 'litteken']

## Sheet: Physicians 1 Annotations
Physician 1 Annotations
pseudo_id	ontstaanswijze buikpijnklachten	verloop buikpijnklachten	koorts	misselijkheid	afname eetlust	buikpijnpatroon	aard van de pijn	locatie pijn	migratie rok	ontlasting consistentie	mictie pollakisurie	abdomen inspectie	abdomen palpatie soepel	loslaatpijn	abdomen drukpijn locatie	abdomen drukpijn locatie mcburney
0113EED0393508AC13D68FBAFA65900FBD227E60	['niet gerapporteerd']	['niet gerapporteerd']	['nee']	['ja']	['nee']	['niet gerapporteerd']	['niet gerapporteerd']	['epigastrio']	['nee']	['brijig/dunner']	['nee']	['bolle buik']	['nee']	['nee']	['epigastrio']	['nee']
01B5BDB0E5677912B179121C4029421F28958326	['niet gerapporteerd']	['toename', 'afname']	['nee']	['nee']	['ja']	['continue']	['niet gerapporteerd']	['lok']	['nee']	['normaal']	['nee']	['bolle buik']	['ja']	['ja']	['lok']	['nee']
021B33E2CA8FC6EF1B5FAC23552E6FC57C600E46	['niet gerapporteerd']	['niet gerapporteerd']	['ja']	['ja']	['ja']	['niet gerapporteerd']	['stekend']	['lok']	['nee']	['niet gerapporteerd']	['nee']	['niet gerapporteerd']	['ja']	['nee']	['afwezig']	['nee']
031972956070C5908562CB19EA2A5017D6350421	['niet gerapporteerd']	['niet gerapporteerd']	['nee']	['ja']	['nee']	['niet gerapporteerd']	['niet gerapporteerd']	['afwezig']	['nee']	['normaal']	['nee']	['niet gerapporteerd']	['ja']	['nee']	['rok', 'rbk']	['nee']
03F80810ED1308E1F535220D85F484CCCB4B77ED	['niet gerapporteerd']	['toename']	['nee']	['nee']	['ja']	['niet gerapporteerd']	['niet gerapporteerd']	['rok']	['nee']	['normaal']	['nee']	['niet gerapporteerd']	['nee']	['nee']	['rok']	['ja']
03F80887F6E5788E7D4442CF1C29694F890D2CFE	['niet gerapporteerd']	['niet gerapporteerd']	['nee']	['nee']	['nee']	['continue', 'aanvalsgewijs']	['niet gerapporteerd']	['rok', 'lok', 'hypogastrio']	['nee']	['brijig/dunner']	['nee']	['niet gerapporteerd']	['ja']	['ja']	['lok', 'hypogastrio']	['nee']
06B207026052C1A707A32784027017DA3525E53B	['niet gerapporteerd']	['niet gerapporteerd']	['ja']	['nee']	['nee']	['niet gerapporteerd']	['niet gerapporteerd']	['hypogastrio', 'rok']	['nee']	['normaal']	['nee']	['slank']	['ja']	['ja']	['rok']	['nee']
06CF92EB819DAB27CFEA13B52CD5B3DC9D44111B	['niet gerapporteerd']	['toename']	['nee']	['ja']	['ja']	['continue']	['niet gerapporteerd']	['afwezig']	['nee']	['brijig/dunner']	['nee']	['bolle buik']	['ja']	['nee']	['lok', 'lbk']	['nee']
088B4825538799B459D4021BC52A67AC8DAE34C7	['niet gerapporteerd']	['niet gerapporteerd']	['nee']	['ja']	['ja']	['niet gerapporteerd']	['stekend']	['hypogastrio']	['ja']	['niet gerapporteerd']	['ja']	['niet gerapporteerd']	['nee']	['nee']	['afwezig']	['nee']
08978751ECE7F3E382DDDD7997FFED392CB51B7D	['niet gerapporteerd']	['toename']	['nee']	['nee']	['nee']	['niet gerapporteerd']	['zeurend']	['flank links', 'lok']	['nee']	['normaal']	['nee']	['niet gerapporteerd']	['ja']	['nee']	['afwezig']	['nee']
09986DF049BF0784FF55DF3969F8A2B11F91DCC1	['niet gerapporteerd']	['niet gerapporteerd']	['nee']	['ja']	['nee']	['niet gerapporteerd']	['zeurend', 'stekend']	['periumbilicaal']	['ja']	['brijig/dunner']	['nee']	['niet gerapporteerd']	['nee']	['nee']	['lok', 'rok']	['ja']
0A3AD34FEC0989EDCC230C83CB181F44FE955831	['niet gerapporteerd']	['toename']	['ja']	['nee']	['nee']	['niet gerapporteerd']	['niet gerapporteerd']	['afwezig']	['nee']	['hard/obstipatie']	['nee']	['bolle buik', 'litteken']	['nee']	['nee']	['diffuus']	['nee']
0C3E2B506B28A8C5A856F0136ADBBF44905BC0A8	['niet gerapporteerd']	['niet gerapporteerd']	['nee']	['ja']	['nee']	['aanvalsgewijs']	['niet gerapporteerd']	['rok']	['nee']	['brijig/dunner']	['nee']	['slank']	['ja']	['nee']	['rok']	['nee']
0CD5F009A7235105BD7288459CDA830443E935F0	['niet gerapporteerd']	['niet gerapporteerd']	['nee']	['ja']	['nee']	['niet gerapporteerd']	['niet gerapporteerd']	['afwezig']	['nee']	['brijig/dunner']	['nee']	['niet gerapporteerd']	['nee']	['nee']	['epigastrio']	['nee']
0EC0CC9BD874D7F19A1F162EC9A3EF4B51B0AA29	['acuut']	['niet gerapporteerd']	['nee']	['nee']	['nee']	['niet gerapporteerd']	['niet gerapporteerd']	['rbk']	['nee']	['normaal']	['nee']	['bolle buik']	['ja']	['nee']	['epigastrio']	['nee']
0ED88DA7571861D175F8576317B6A4AE6ED0CC95	['niet gerapporteerd']	['niet gerapporteerd']	['nee']	['nee']	['nee']	['niet gerapporteerd']	['niet gerapporteerd']	['rok']	['nee']	['normaal']	['nee']	['niet gerapporteerd']	['nee']	['ja']	['rok']	['nee']
0FC335D4DA7545F30FC8D8637A788222856A593E	['niet gerapporteerd']	['niet gerapporteerd']	['nee']	['nee']	['nee']	['aanvalsgewijs', 'continue']	['niet gerapporteerd']	['rbk']	['nee']	['niet gerapporteerd']	['nee']	['niet gerapporteerd']	['ja']	['nee']	['rbk']	['nee']
1052FC7B5542E324181A9C575AA2D1517DDF31EA	['niet gerapporteerd']	['niet gerapporteerd']	['nee']	['ja']	['nee']	['niet gerapporteerd']	['niet gerapporteerd']	['periumbilicaal']	['ja']	['niet gerapporteerd']	['nee']	['niet gerapporteerd']	['nee']	['nee']	['afwezig']	['nee']
116F913C6857CFBE5328A0EFC74EC815C357B9CE	['niet gerapporteerd']	['toename']	['ja']	['ja']	['ja']	['continue', 'aanvalsgewijs']	['niet gerapporteerd']	['rbk']	['nee']	['normaal']	['nee']	['niet gerapporteerd']	['ja']	['ja']	['rok']	['nee']
12041F4DD5B99BD9889B64C10FC50CD7CE8133F3	['niet gerapporteerd']	['toename']	['nee']	['ja']	['nee']	['continue']	['niet gerapporteerd']	['rok']	['nee']	['normaal']	['nee']	['litteken']	['ja']	['ja']	['rok']	['ja']
12557748B9F725043CCC35D1C555D1AFE2822C73	['acuut']	['niet gerapporteerd']	['nee']	['nee']	['nee']	['continue']	['zeurend']	['rok']	['nee']	['normaal']	['nee']	['slank']	['ja']	['nee']	['rok']	['nee']
14EC709865C17E0A4FBE463E3A0BC58F7AC9BE1E	['niet gerapporteerd']	['niet gerapporteerd']	['ja']	['ja']	['nee']	['niet gerapporteerd']	['niet gerapporteerd']	['rok']	['nee']	['normaal']	['nee']	['niet gerapporteerd']	['ja']	['nee']	['afwezig']	['nee']
151C2F0A4C42BC201C8387EB5BD911159A8FBAA9	['niet gerapporteerd']	['niet gerapporteerd']	['nee']	['nee']	['nee']	['niet gerapporteerd']	['niet gerapporteerd']	['afwezig']	['nee']	['niet gerapporteerd']	['nee']	['bolle buik']	['nee']	['nee']	['afwezig']	['nee']
1607CE9BE5ED0EF4FB3B2617C1631E8C3C9CF969	['niet gerapporteerd']	['toename']	['nee']	['nee']	['nee']	['continue']	['stekend']	['rok']	['nee']	['normaal']	['nee']	['niet gerapporteerd']	['ja']	['nee']	['rok']	['nee']
16F5DDC83D1D6E456DE3FB991911B962E99A5D32	['niet gerapporteerd']	['niet gerapporteerd']	['ja']	['ja']	['nee']	['continue']	['niet gerapporteerd']	['rok', 'periumbilicaal']	['nee']	['normaal']	['nee']	['niet gerapporteerd']	['ja']	['nee']	['rok', 'periumbilicaal']	['ja']
17A153DB6598E3A0938E089A1803E68C3F8FBAD3	['niet gerapporteerd']	['toename']	['nee']	['ja']	['nee']	['niet gerapporteerd']	['niet gerapporteerd']	['periumbilicaal']	['nee']	['normaal']	['nee']	['slank']	['nee']	['ja']	['rok']	['ja']
17E05C5AF2C63953E430C95EECB6B7B041AF4335	['niet gerapporteerd']	['niet gerapporteerd']	['nee']	['ja']	['nee']	['aanvalsgewijs']	['niet gerapporteerd']	['afwezig']	['nee']	['hard/obstipatie']	['nee']	['litteken']	['nee']	['ja']	['diffuus']	['nee']
19651ABC3EE95CC1D4535888DBF5176F652DFFC0	['niet gerapporteerd']	['niet gerapporteerd']	['nee']	['ja']	['nee']	['continue', 'aanvalsgewijs']	['niet gerapporteerd']	['epigastrio']	['nee']	['normaal']	['nee']	['niet gerapporteerd']	['ja']	['nee']	['rbk', 'epigastrio', 'lbk']	['nee']
1A72B51A5848C32895540F00E508BAFE3DEDA5F0	['niet gerapporteerd']	['niet gerapporteerd']	['nee']	['ja']	['nee']	['niet gerapporteerd']	['krampend']	['rok', 'hypogastrio']	['nee']	['normaal']	['nee']	['litteken']	['nee']	['ja']	['rok', 'lok']	['ja']
1BC183B89116E9B580051AA0D46094FC5F18297B	['acuut']	['niet gerapporteerd']	['nee']	['ja']	['ja']	['continue']	['stekend']	['lok']	['nee']	['normaal']	['nee']	['bolle buik', 'litteken']	['nee']	['nee']	['rok']	['nee']
1E830BE87B317517F7A361DDCCF231D53BD646E8	['niet gerapporteerd']	['niet gerapporteerd']	['nee']	['ja']	['nee']	['aanvalsgewijs', 'continue']	['niet gerapporteerd']	['rok', 'lok', 'hypogastrio']	['nee']	['niet gerapporteerd']	['nee']	['niet gerapporteerd']	['ja']	['nee']	['diffuus']	['nee']
1EC2C31D0AA1AE37B3E3405BE0F53BCBB1BED165	['niet gerapporteerd']	['niet gerapporteerd']	['ja']	['ja']	['ja']	['continue']	['niet gerapporteerd']	['rok', 'lok', 'hypogastrio']	['nee']	['niet gerapporteerd']	['nee']	['niet gerapporteerd']	['nee']	['ja']	['rok']	['ja']
1EEFC8809BF2A36A139B48F905C0F064D9EE7077	['niet gerapporteerd']	['niet gerapporteerd']	['nee']	['nee']	['nee']	['niet gerapporteerd']	['krampend']	['periumbilicaal']	['ja']	['brijig/dunner']	['nee']	['niet gerapporteerd']	['ja']	['nee']	['rok']	['ja']
1F699CA1CAB272C36EF0A959E448112E6CC873EA	['niet gerapporteerd']	['niet gerapporteerd']	['nee']	['nee']	['ja']	['continue', 'aanvalsgewijs']	['niet gerapporteerd']	['rbk']	['nee']	['normaal']	['nee']	['niet gerapporteerd']	['ja']	['nee']	['periumbilicaal', 'rbk']	['nee']
20BD2D5344E2B57A4C4F724B18BC22D7B5A9A089	['niet gerapporteerd']	['toename']	['nee']	['ja']	['nee']	['niet gerapporteerd']	['niet gerapporteerd']	['epigastrio']	['nee']	['normaal']	['nee']	['niet gerapporteerd']	['ja']	['nee']	['epigastrio']	['nee']
221D47CC95F4CC9E1C5E0427D465B1ADAA92CBDB	['acuut']	['toename']	['nee']	['ja']	['nee']	['niet gerapporteerd']	['stekend']	['rok']	['nee']	['niet gerapporteerd']	['nee']	['niet gerapporteerd']	['nee']	['nee']	['rok']	['ja']
2263E1FB87A6D6FF8696C53E8D54C9C6E5A38AF5	['acuut']	['toename']	['nee']	['ja']	['nee']	['continue']	['stekend']	['rok']	['nee']	['niet gerapporteerd']	['nee']	['niet gerapporteerd']	['ja']	['nee']	['rok']	['ja']
2296504C8C8FD92E821D3B294C7801CEF3B5D797	['niet gerapporteerd']	['niet gerapporteerd']	['nee']	['nee']	['ja']	['niet gerapporteerd']	['stekend']	['rok']	['nee']	['diarree']	['ja']	['niet gerapporteerd']	['ja']	['nee']	['rok']	['ja']
22A31DAC5597F92FB6BE0F056D7227F7EABD06AB	['acuut']	['niet gerapporteerd']	['nee']	['ja']	['nee']	['aanvalsgewijs', 'continue']	['niet gerapporteerd']	['rok', 'lok', 'hypogastrio']	['nee']	['normaal']	['nee']	['slank']	['ja']	['nee']	['hypogastrio']	['nee']
260DB7BBEDCB7BC095D7B3440694D19D47FFF46D	['niet gerapporteerd']	['afname']	['nee']	['nee']	['ja']	['aanvalsgewijs']	['stekend']	['hypogastrio', 'lbk', 'rok']	['nee']	['brijig/dunner']	['nee']	['slank']	['ja']	['nee']	['rok']	['nee']
261ACD24A7822B0FB4578C19AB5957687A1199C7	['niet gerapporteerd']	['niet gerapporteerd']	['nee']	['ja']	['nee']	['niet gerapporteerd']	['stekend']	['rok']	['nee']	['normaal']	['nee']	['slank']	['nee']	['nee']	['rok']	['nee']
286D57E93A606AE03D58400C50FB71560BABAFBB	['niet gerapporteerd']	['toename']	['nee']	['ja']	['ja']	['continue']	['zeurend', 'stekend']	['rok', 'lok', 'hypogastrio']	['ja']	['hard/obstipatie']	['nee']	['niet gerapporteerd']	['ja']	['ja']	['rok']	['ja']
298D8FFA1E4D4F3360F0E02FC6BBC76B6600A17B	['niet gerapporteerd']	['niet gerapporteerd']	['ja']	['nee']	['nee']	['continue']	['niet gerapporteerd']	['afwezig']	['nee']	['normaal']	['nee']	['niet gerapporteerd']	['ja']	['ja']	['rok']	['nee']
2B063092E51B3EAA94FCEC06F1ED663D999D419B	['acuut']	['niet gerapporteerd']	['nee']	['ja']	['nee']	['continue']	['niet gerapporteerd']	['rok']	['nee']	['normaal']	['nee']	['niet gerapporteerd']	['ja']	['nee']	['rok']	['ja']
2B83858DBAEAA03860C5BEB3065E95C351624B21	['niet gerapporteerd']	['afname']	['ja']	['ja']	['ja']	['niet gerapporteerd']	['stekend']	['diffuus']	['ja']	['normaal']	['nee']	['adipeus']	['nee']	['ja']	['rok']	['ja']
2BB1F2B4DEC13F99742C75CEA5B7E6402A06963B	['niet gerapporteerd']	['toename', 'afname']	['nee']	['ja']	['ja']	['niet gerapporteerd']	['niet gerapporteerd']	['hypogastrio']	['nee']	['niet gerapporteerd']	['nee']	['niet gerapporteerd']	['nee']	['nee']	['afwezig']	['nee']
2C5FC1295AFDF6EC3F4C25497605EA150AD67018	['geleidelijk']	['toename']	['nee']	['nee']	['nee']	['niet gerapporteerd']	['niet gerapporteerd']	['rok']	['nee']	['normaal']	['nee']	['niet gerapporteerd']	['ja']	['ja']	['rok']	['ja']
2CF2979BCFB276F3B1A9EE28A901A8A358B5D8A2	['niet gerapporteerd']	['niet gerapporteerd']	['nee']	['nee']	['nee']	['niet gerapporteerd']	['zeurend']	['rok']	['nee']	['normaal']	['nee']	['adipeus']	['ja']	['ja']	['rok']	['ja']
2D6F0787085156EB7BCB6E072F1010CEDFD80FD2	['niet gerapporteerd']	['niet gerapporteerd']	['nee']	['nee']	['nee']	['niet gerapporteerd']	['niet gerapporteerd']	['rok']	['nee']	['normaal']	['nee']	['litteken']	['ja']	['nee']	['rok']	['nee']
2DCDC8652E2A9711C15482A6C3388BAFB4A14F91	['niet gerapporteerd']	['toename']	['nee']	['ja']	['nee']	['continue']	['niet gerapporteerd']	['flank rechts']	['ja']	['normaal']	['nee']	['slank']	['ja']	['nee']	['rok']	['nee']
2DD43266A0E5F0EF4734267F165767FEB6AEC425	['niet gerapporteerd']	['niet gerapporteerd']	['ja']	['ja']	['nee']	['aanvalsgewijs']	['niet gerapporteerd']	['epigastrio', 'rbk', 'lbk']	['nee']	['niet gerapporteerd']	['nee']	['niet gerapporteerd']	['ja']	['nee']	['rok']	['ja']
2F62998917B9DC90155AE9CFF66664637A5B54C3	['geleidelijk']	['toename']	['nee']	['ja']	['nee']	['niet gerapporteerd']	['krampend']	['rok']	['nee']	['brijig/dunner']	['nee']	['niet gerapporteerd']	['nee']	['nee']	['rok']	['nee']
3148A55B63FB3F608F5D1544DA8FF9B0F795D345	['niet gerapporteerd']	['toename']	['nee']	['ja']	['ja']	['continue']	['niet gerapporteerd']	['rok']	['nee']	['normaal']	['nee']	['adipeus']	['ja']	['ja']	['rok']	['ja']
329139F183D54E1159DBA9B921E12D5A74C5F799	['niet gerapporteerd']	['niet gerapporteerd']	['nee']	['ja']	['nee']	['continue', 'aanvalsgewijs']	['zeurend', 'stekend']	['periumbilicaal']	['nee']	['normaal']	['nee']	['niet gerapporteerd']	['ja']	['nee']	['rok']	['ja']
32A3EB912E0DE53D37128DABDA2E694EB123F51E	['niet gerapporteerd']	['toename']	['nee']	['nee']	['ja']	['niet gerapporteerd']	['stekend']	['rok', 'lok', 'hypogastrio']	['ja']	['normaal']	['nee']	['niet gerapporteerd']	['ja']	['ja']	['rok']	['nee']
32FA72459A99562ADAD68E4FED1E56BDF888ABE7	['niet gerapporteerd']	['toename']	['nee']	['ja']	['nee']	['niet gerapporteerd']	['zeurend', 'stekend']	['diffuus', 'rok']	['nee']	['normaal']	['nee']	['niet gerapporteerd']	['nee']	['nee']	['rok']	['ja']
349AB41A0ABCFBBE6147F40C67C06632475A9BED	['niet gerapporteerd']	['niet gerapporteerd']	['ja']	['nee']	['nee']	['continue', 'aanvalsgewijs']	['stekend']	['periumbilicaal', 'rok']	['nee']	['normaal']	['nee']	['adipeus']	['ja']	['nee']	['rok', 'diffuus']	['ja']
368E48BE75DBA47778346D47817A6FA9A9D3285A	['niet gerapporteerd']	['niet gerapporteerd']	['ja']	['nee']	['nee']	['continue']	['niet gerapporteerd']	['rbk', 'lbk', 'epigastrio', 'periumbilicaal']	['ja']	['diarree']	['nee']	['niet gerapporteerd']	['nee']	['ja']	['rok', 'rbk']	['ja']
371116D46960D2C5073E9EA5970440572326883C	['niet gerapporteerd']	['niet gerapporteerd']	['nee']	['ja']	['nee']	['continue', 'aanvalsgewijs']	['niet gerapporteerd']	['periumbilicaal']	['nee']	['hard/obstipatie', 'brijig/dunner']	['nee']	['adipeus']	['ja']	['nee']	['rbk', 'periumbilicaal']	['nee']
37FE10189FB39472D63F3EB5741999FB67D05EA2	['niet gerapporteerd']	['niet gerapporteerd']	['ja']	['nee']	['ja']	['niet gerapporteerd']	['niet gerapporteerd']	['periumbilicaal']	['ja']	['normaal']	['nee']	['adipeus']	['ja']	['nee']	['rok']	['ja']
3804C0175C9127FAC2842B96A2795B43C57D15BA	['niet gerapporteerd']	['niet gerapporteerd']	['nee']	['ja']	['nee']	['continue']	['krampend']	['periumbilicaal']	['ja']	['diarree', 'brijig/dunner']	['nee']	['slank']	['ja']	['nee']	['rok']	['ja']
38CCFEA4BD72EB7DF705D919AFAE1925E8B7CC88	['niet gerapporteerd']	['niet gerapporteerd']	['nee']	['ja']	['nee']	['niet gerapporteerd']	['krampend']	['periumbilicaal']	['nee']	['diarree']	['nee']	['niet gerapporteerd']	['ja']	['nee']	['periumbilicaal']	['nee']
39767AF48EA7B41412AF7C671CC0F73F8252A02B	['niet gerapporteerd']	['toename']	['nee']	['nee']	['ja']	['niet gerapporteerd']	['krampend']	['rbk', 'lbk', 'epigastrio']	['nee']	['normaal']	['nee']	['adipeus']	['ja']	['nee']	['rok']	['nee']
39A159DD9A558DA10834F6C6E547A7ED591622EA	['niet gerapporteerd']	['toename']	['ja']	['ja']	['nee']	['aanvalsgewijs', 'continue']	['niet gerapporteerd']	['rok']	['nee']	['normaal']	['nee']	['slank']	['ja']	['nee']	['rok']	['ja']
3AD624871C1A18B92F929CD8BC1FD0565636B961	['niet gerapporteerd']	['niet gerapporteerd']	['nee']	['ja']	['ja']	['continue']	['niet gerapporteerd']	['rok']	['nee']	['normaal']	['nee']	['niet gerapporteerd']	['ja']	['nee']	['rok']	['ja']
3AE9024C8C3BDB6909CD058EE7E98B3638CF0E9E	['niet gerapporteerd']	['niet gerapporteerd']	['nee']	['nee']	['nee']	['continue', 'aanvalsgewijs']	['stekend']	['lok', 'rok', 'hypogastrio']	['nee']	['normaal']	['nee']	['niet gerapporteerd']	['ja']	['ja']	['rok']	['ja']
3CAF6417FD5759F0ECE07A8C7C0DD30C9A1960D3	['niet gerapporteerd']	['niet gerapporteerd']	['nee']	['nee']	['nee']	['niet gerapporteerd']	['niet gerapporteerd']	['diffuus']	['nee']	['brijig/dunner']	['nee']	['bolle buik', 'litteken']	['nee']	['nee']	['epigastrio']	['nee']
3D3F368EA4DE37BE9AFFFF9B6613D402BE970DCB	['niet gerapporteerd']	['niet gerapporteerd']	['ja']	['nee']	['ja']	['niet gerapporteerd']	['niet gerapporteerd']	['rok', 'hypogastrio', 'lok']	['nee']	['niet gerapporteerd']	['nee']	['niet gerapporteerd']	['nee']	['nee']	['diffuus']	['nee']
3DBDACEB930D47D575190DF6F223E1D9561F7528	['acuut']	['niet gerapporteerd']	['nee']	['nee']	['nee']	['niet gerapporteerd']	['stekend']	['rok', 'lok', 'hypogastrio']	['nee']	['normaal']	['nee']	['niet gerapporteerd']	['ja']	['nee']	['hypogastrio']	['nee']
3E23BEFC9B50D4CB9E2FF794EA62C103DD59B801	['niet gerapporteerd']	['niet gerapporteerd']	['nee']	['ja']	['nee']	['niet gerapporteerd']	['niet gerapporteerd']	['rok']	['nee']	['niet gerapporteerd']	['nee']	['niet gerapporteerd']	['ja']	['nee']	['rok']	['ja']
3F4599CB215527A906B47C6ED905D43FD103674C	['niet gerapporteerd']	['niet gerapporteerd']	['nee']	['ja']	['ja']	['niet gerapporteerd']	['niet gerapporteerd']	['rbk', 'lbk', 'epigastrio']	['nee']	['normaal', 'hard/obstipatie']	['nee']	['bolle buik', 'litteken']	['ja']	['nee']	['rbk']	['nee']
3F9BEE4248149E1AD92C7645A0E1654D4B2B5E79	['acuut']	['toename']	['nee']	['nee']	['nee']	['niet gerapporteerd']	['niet gerapporteerd']	['flank links']	['nee']	['niet gerapporteerd']	['nee']	['niet gerapporteerd']	['ja']	['nee']	['afwezig']	['nee']
4141FDC8321F5965CAC21B43482728C6E258B6B3	['niet gerapporteerd']	['niet gerapporteerd']	['nee']	['ja']	['ja']	['niet gerapporteerd']	['niet gerapporteerd']	['afwezig']	['nee']	['diarree', 'hard/obstipatie']	['nee']	['adipeus']	['nee']	['nee']	['afwezig']	['nee']
415299D99B113F4FE71607A73E050458CAB34BC6	['niet gerapporteerd']	['toename']	['nee']	['ja']	['nee']	['niet gerapporteerd']	['niet gerapporteerd']	['rok', 'lok', 'hypogastrio']	['nee']	['niet gerapporteerd']	['nee']	['niet gerapporteerd']	['ja']	['nee']	['rok']	['ja']
415335F6CEE79ED5B95A16FA9D133F020EC19AFA	['acuut']	['niet gerapporteerd']	['ja']	['nee']	['nee']	['niet gerapporteerd']	['niet gerapporteerd']	['rok', 'lok']	['nee']	['normaal']	['nee']	['niet gerapporteerd']	['ja']	['nee']	['rok', 'lok']	['nee']
4171A845B97024AED85520A0E270AFAA71F0CF89	['niet gerapporteerd']	['toename']	['nee']	['nee']	['nee']	['niet gerapporteerd']	['niet gerapporteerd']	['rok']	['nee']	['niet gerapporteerd']	['nee']	['niet gerapporteerd']	['ja']	['ja']	['rok']	['ja']
42626DFDB7F11245FAC21DF97A999E050069939B	['niet gerapporteerd']	['niet gerapporteerd']	['ja']	['nee']	['nee']	['continue']	['niet gerapporteerd']	['lok']	['nee']	['normaal']	['nee']	['niet gerapporteerd']	['ja']	['nee']	['lok']	['nee']
42AF90AEA66134D75E8044F35FFA62EF297B65D9	['niet gerapporteerd']	['niet gerapporteerd']	['nee']	['ja']	['nee']	['niet gerapporteerd']	['krampend']	['rok', 'lok', 'hypogastrio']	['nee']	['normaal']	['nee']	['slank']	['ja']	['nee']	['lok', 'rok']	['nee']
43C611149E6B13D368C256D0C8B38DE851B40FA2	['niet gerapporteerd']	['toename']	['nee']	['nee']	['nee']	['continue']	['niet gerapporteerd']	['rok']	['nee']	['normaal']	['nee']	['niet gerapporteerd']	['nee']	['ja']	['rok']	['ja']
441A58CC7E58643B38137427E6D01955ED863B80	['niet gerapporteerd']	['niet gerapporteerd']	['nee']	['ja']	['nee']	['niet gerapporteerd']	['niet gerapporteerd']	['afwezig']	['nee']	['niet gerapporteerd']	['nee']	['niet gerapporteerd']	['ja']	['nee']	['afwezig']	['nee']
4490B5A90B48116FB36703E27365A2C532A5289F	['niet gerapporteerd']	['toename']	['nee']	['nee']	['nee']	['niet gerapporteerd']	['brandend']	['rok', 'lok', 'hypogastrio']	['nee']	['niet gerapporteerd']	['nee']	['niet gerapporteerd']	['nee']	['nee']	['afwezig']	['nee']
46AC6E9848567C5A038B872967B83B9DBAA407A9	['niet gerapporteerd']	['niet gerapporteerd']	['ja']	['ja']	['ja']	['niet gerapporteerd']	['niet gerapporteerd']	['rok', 'periumbilicaal']	['nee']	['brijig/dunner']	['nee']	['niet gerapporteerd']	['ja']	['nee']	['rok', 'rbk']	['nee']
484B003B456E1C8BE11317202F13B20EB024CBF9	['geleidelijk']	['toename']	['nee']	['nee']	['nee']	['continue']	['krampend']	['periumbilicaal']	['nee']	['normaal']	['nee']	['niet gerapporteerd']	['ja']	['nee']	['rok']	['ja']
49586A4781A32DE95922581FD3B58A07ADFE3AC5	['niet gerapporteerd']	['toename', 'afname']	['nee']	['ja']	['nee']	['continue']	['krampend']	['rbk', 'epigastrio']	['nee']	['hard/obstipatie', 'brijig/dunner']	['nee']	['slank']	['nee']	['nee']	['rbk']	['nee']
49F76961E1EE040CD05C8E17C70FA90778FDD5A2	['niet gerapporteerd']	['toename']	['nee']	['nee']	['nee']	['continue']	['niet gerapporteerd']	['periumbilicaal']	['nee']	['niet gerapporteerd']	['nee']	['slank']	['ja']	['nee']	['periumbilicaal']	['nee']
4A18378CA24A7AD3585AC73C34F250A6D9641234	['niet gerapporteerd']	['toename']	['ja']	['ja']	['nee']	['aanvalsgewijs', 'continue']	['niet gerapporteerd']	['rbk']	['nee']	['niet gerapporteerd']	['nee']	['adipeus']	['ja']	['nee']	['rbk']	['nee']
4C41D89D1D1C06225CB51028CA16D8B0CEBA9551	['acuut']	['afname']	['ja']	['ja']	['nee']	['niet gerapporteerd']	['krampend', 'stekend']	['rok', 'hypogastrio', 'lok']	['ja']	['niet gerapporteerd']	['nee']	['slank']	['ja']	['nee']	['rok']	['nee']
4D6B4C3742BFF1EA09E84EA51BF4C8030E7204F8	['niet gerapporteerd']	['niet gerapporteerd']	['nee']	['ja']	['nee']	['niet gerapporteerd']	['stekend']	['rok']	['nee']	['niet gerapporteerd']	['nee']	['niet gerapporteerd']	['ja']	['nee']	['rok']	['ja']
4E49A0323BA0F594FE37A0CCFC40BF8A78800F01	['niet gerapporteerd']	['niet gerapporteerd']	['nee']	['nee']	['nee']	['niet gerapporteerd']	['niet gerapporteerd']	['afwezig']	['nee']	['niet gerapporteerd']	['nee']	['niet gerapporteerd']	['ja']	['nee']	['afwezig']	['nee']
50A2BD88A0CBC397AF779E1702077EB276E5F8F4	['niet gerapporteerd']	['toename']	['nee']	['ja']	['ja']	['continue']	['niet gerapporteerd']	['rok']	['nee']	['normaal']	['nee']	['niet gerapporteerd']	['ja']	['ja']	['rok']	['ja']
50CB7F7534D18E9A0D91A712FEF16A48833F474F	['niet gerapporteerd']	['niet gerapporteerd']	['ja']	['ja']	['nee']	['niet gerapporteerd']	['krampend']	['afwezig']	['nee']	['hard/obstipatie']	['nee']	['bolle buik']	['ja']	['nee']	['lok']	['nee']
51AB5E4634E1B2B7FF91ECAACC7CF63B654EE7D7	['niet gerapporteerd']	['niet gerapporteerd']	['nee']	['nee']	['nee']	['niet gerapporteerd']	['krampend']	['periumbilicaal']	['ja']	['niet gerapporteerd']	['nee']	['adipeus']	['ja']	['nee']	['rok']	['nee']
51F3DBB8BA2382AC34BB0D0BCF3D0FB463406766	['niet gerapporteerd']	['niet gerapporteerd']	['nee']	['ja']	['nee']	['aanvalsgewijs']	['niet gerapporteerd']	['rok']	['nee']	['normaal']	['nee']	['slank']	['ja']	['ja']	['rok']	['nee']
5548DF5FF4C4B94FD977CE64D45E72F5825AEED3	['acuut']	['niet gerapporteerd']	['nee']	['nee']	['nee']	['aanvalsgewijs']	['krampend']	['rok', 'periumbilicaal']	['nee']	['diarree']	['nee']	['adipeus']	['ja']	['nee']	['rok']	['nee']
5687641760EA687189D1F0EB45DDDA50C20EE2DB	['niet gerapporteerd']	['niet gerapporteerd']	['nee']	['nee']	['nee']	['continue', 'aanvalsgewijs']	['niet gerapporteerd']	['periumbilicaal']	['ja']	['hard/obstipatie']	['nee']	['bolle buik']	['ja']	['ja']	['rok']	['nee']
569E87A946EACCADB981F60DD7F7E6123F397AF5	['acuut']	['niet gerapporteerd']	['nee']	['ja']	['nee']	['niet gerapporteerd']	['niet gerapporteerd']	['flank links']	['nee']	['normaal']	['nee']	['niet gerapporteerd']	['ja']	['nee']	['diffuus']	['nee']
5761003E9DA755C49819EA9ED37E0E3811E47D34	['niet gerapporteerd']	['niet gerapporteerd']	['ja']	['nee']	['nee']	['aanvalsgewijs']	['stekend']	['rok']	['nee']	['normaal']	['nee']	['niet gerapporteerd']	['ja']	['nee']	['rok']	['nee']
59E948D9BE56B68BC938D2FBA077686998E5EA80	['acuut']	['niet gerapporteerd']	['nee']	['ja']	['nee']	['niet gerapporteerd']	['niet gerapporteerd']	['afwezig']	['nee']	['niet gerapporteerd']	['nee']	['litteken']	['ja']	['nee']	['rok']	['nee']
5A2744C868665185F0CAFA59A999DEE8EA4B4EE9	['niet gerapporteerd']	['niet gerapporteerd']	['nee']	['ja']	['ja']	['aanvalsgewijs']	['krampend']	['rok', 'lok', 'hypogastrio']	['nee']	['normaal']	['nee']	['bolle buik']	['nee']	['nee']	['rok', 'epigastrio']	['nee']
5B412B7B5718E38C8B8FB91AE662AAAA2B34429F	['niet gerapporteerd']	['niet gerapporteerd']	['nee']	['ja']	['ja']	['niet gerapporteerd']	['niet gerapporteerd']	['rok']	['nee']	['normaal']	['nee']	['niet gerapporteerd']	['ja']	['nee']	['rok']	['nee']
5C1F3043E0D2CBEA310C99B108A7615D0DF549EC	['niet gerapporteerd']	['toename']	['nee']	['nee']	['ja']	['niet gerapporteerd']	['niet gerapporteerd']	['lok']	['nee']	['niet gerapporteerd']	['nee']	['bolle buik']	['nee']	['nee']	['diffuus']	['nee']
5C7B277BA74ADE6D61FDD4E5E2166F7F45EFEE5F	['niet gerapporteerd']	['toename']	['ja']	['ja']	['ja']	['continue']	['zeurend', 'stekend']	['rok']	['nee']	['normaal']	['nee']	['niet gerapporteerd']	['nee']	['nee']	['rok']	['nee']
5C9CED69EE029944BC54D694B8CE4F9F27A8B1D5	['niet gerapporteerd']	['niet gerapporteerd']	['nee']	['ja']	['nee']	['niet gerapporteerd']	['niet gerapporteerd']	['periumbilicaal']	['ja']	['normaal']	['nee']	['niet gerapporteerd']	['ja']	['nee']	['rok']	['nee']
5E0F2103F8132EA31C9D0D47129B893959107944	['niet gerapporteerd']	['niet gerapporteerd']	['nee']	['ja']	['nee']	['niet gerapporteerd']	['niet gerapporteerd']	['epigastrio']	['ja']	['normaal']	['nee']	['niet gerapporteerd']	['ja']	['nee']	['rok']	['ja']
5F2629E479500F51EC570A28BCBB3490A304AD7D	['niet gerapporteerd']	['niet gerapporteerd']	['nee']	['ja']	['ja']	['continue']	['niet gerapporteerd']	['diffuus']	['ja']	['brijig/dunner']	['nee']	['slank']	['ja']	['ja']	['rok']	['ja']
5F5C6D426100C6BE30F13299F5A5D7BCB7826BB6	['niet gerapporteerd']	['niet gerapporteerd']	['nee']	['nee']	['nee']	['niet gerapporteerd']	['niet gerapporteerd']	['afwezig']	['nee']	['niet gerapporteerd']	['nee']	['niet gerapporteerd']	['nee']	['nee']	['afwezig']	['nee']
5F6FF5CA39E520E3C80306B5A03AC335A26A1367	['acuut']	['niet gerapporteerd']	['nee']	['ja']	['ja']	['continue']	['zeurend', 'stekend']	['periumbilicaal']	['nee']	['brijig/dunner']	['ja']	['niet gerapporteerd']	['ja']	['ja']	['periumbilicaal', 'rok', 'hypogastrio']	['nee']
60CB90BEBF3FCAEB387C8014454C9B49312E3060	['niet gerapporteerd']	['niet gerapporteerd']	['ja']	['nee']	['ja']	['niet gerapporteerd']	['niet gerapporteerd']	['rok']	['nee']	['niet gerapporteerd']	['nee']	['niet gerapporteerd']	['ja']	['nee']	['rok', 'rbk', 'hypogastrio']	['nee']
6272931966901EB96D821CCF7FC13172872AD177	['niet gerapporteerd']	['toename']	['nee']	['nee']	['ja']	['continue']	['zeurend']	['lbk', 'rbk', 'epigastrio']	['nee']	['diarree', 'normaal']	['nee']	['niet gerapporteerd']	['ja']	['nee']	['epigastrio']	['nee']
6461B522A39E8AD85319DD0537B1FE93688793E4	['niet gerapporteerd']	['niet gerapporteerd']	['nee']	['ja']	['nee']	['niet gerapporteerd']	['krampend']	['rok']	['nee']	['niet gerapporteerd']	['nee']	['slank']	['nee']	['ja']	['rok']	['ja']
6537BB6BCF47AC349AB5ECEC7950D1E59D1A706A	['niet gerapporteerd']	['niet gerapporteerd']	['ja']	['nee']	['nee']	['niet gerapporteerd']	['niet gerapporteerd']	['flank rechts']	['nee']	['niet gerapporteerd']	['nee']	['niet gerapporteerd']	['ja']	['nee']	['rok', 'rbk']	['nee']
65F2B6EE654AADC65EA82E0EC1190C9AFBC36DC4	['niet gerapporteerd']	['toename']	['nee']	['nee']	['nee']	['continue']	['niet gerapporteerd']	['afwezig']	['nee']	['normaal']	['nee']	['niet gerapporteerd']	['nee']	['ja']	['lok']	['nee']
6775911083B594E61BFCD10F609DA66890C5D6AB	['niet gerapporteerd']	['toename']	['nee']	['ja']	['ja']	['continue']	['zeurend']	['rok']	['nee']	['normaal']	['nee']	['slank']	['nee']	['ja']	['rok']	['ja']
6982A3D28975625B95F823B938352881D2294AA2	['niet gerapporteerd']	['niet gerapporteerd']	['ja']	['nee']	['ja']	['niet gerapporteerd']	['niet gerapporteerd']	['periumbilicaal']	['nee']	['niet gerapporteerd']	['nee']	['niet gerapporteerd']	['ja']	['ja']	['periumbilicaal']	['nee']
6BBBAFD9E29FD8A6C4731D7C1CABA80738BD85B5	['niet gerapporteerd']	['niet gerapporteerd']	['ja']	['ja']	['nee']	['aanvalsgewijs']	['niet gerapporteerd']	['rok']	['nee']	['brijig/dunner']	['nee']	['niet gerapporteerd']	['ja']	['nee']	['periumbilicaal']	['nee']
6C4DC5114EF22B8057AAC4F43C0E413D3053DA7F	['niet gerapporteerd']	['niet gerapporteerd']	['ja']	['nee']	['nee']	['niet gerapporteerd']	['niet gerapporteerd']	['epigastrio']	['ja']	['niet gerapporteerd']	['nee']	['niet gerapporteerd']	['ja']	['nee']	['rok']	['nee']
6CB7DD67516905091D878DE03ACA32DC7FF8E03D	['niet gerapporteerd']	['toename']	['nee']	['nee']	['nee']	['niet gerapporteerd']	['krampend', 'zeurend', 'stekend']	['rok']	['nee']	['normaal']	['nee']	['slank']	['ja']	['nee']	['periumbilicaal', 'rbk']	['nee']
6D1FB86D4004A944D466FD569A5376F542BC5401	['niet gerapporteerd']	['toename']	['nee']	['ja']	['nee']	['niet gerapporteerd']	['niet gerapporteerd']	['rok']	['nee']	['brijig/dunner', 'normaal']	['nee']	['niet gerapporteerd']	['ja']	['nee']	['rok']	['ja']
70DF0E7754787C1B27CFF2348CCE6DFF06F67438	['acuut']	['toename']	['nee']	['ja']	['nee']	['continue']	['niet gerapporteerd']	['afwezig']	['ja']	['brijig/dunner']	['nee']	['niet gerapporteerd']	['ja']	['nee']	['rok']	['ja']
715FDFECEA235E1ADC78ABC507BEB7F8A93D3263	['niet gerapporteerd']	['niet gerapporteerd']	['nee']	['nee']	['nee']	['niet gerapporteerd']	['niet gerapporteerd']	['periumbilicaal']	['ja']	['normaal']	['nee']	['niet gerapporteerd']	['ja']	['nee']	['rok']	['ja']
74841B69967C841888B27FFA0175AA30DB02F98B	['acuut']	['niet gerapporteerd']	['nee']	['ja']	['ja']	['continue']	['niet gerapporteerd']	['rok']	['nee']	['normaal']	['nee']	['slank']	['ja']	['ja']	['rok', 'rbk']	['ja']
74B3F7CC41E3C9E6ADD631E613B1395596CCC091	['niet gerapporteerd']	['niet gerapporteerd']	['nee']	['ja']	['nee']	['aanvalsgewijs', 'continue']	['niet gerapporteerd']	['diffuus']	['nee']	['diarree']	['nee']	['niet gerapporteerd']	['ja']	['nee']	['rok', 'lok', 'periumbilicaal']	['nee']
75A7BF184FBC20F5E6C3A366B7224D02F042D386	['geleidelijk']	['toename']	['nee']	['ja']	['nee']	['continue']	['niet gerapporteerd']	['rok']	['nee']	['normaal']	['nee']	['niet gerapporteerd']	['ja']	['ja']	['rok']	['ja']
772E445ABA0EFC18ED2F40EC0987267C79FF83C9	['niet gerapporteerd']	['toename']	['nee']	['nee']	['nee']	['niet gerapporteerd']	['stekend']	['rok']	['nee']	['diarree']	['nee']	['slank']	['ja']	['nee']	['rok']	['ja']
77B0B7E23C2D2DB5C354EBFCB2F17165CE05784F	['acuut']	['niet gerapporteerd']	['nee']	['nee']	['nee']	['niet gerapporteerd']	['niet gerapporteerd']	['afwezig']	['nee']	['niet gerapporteerd']	['nee']	['niet gerapporteerd']	['nee']	['nee']	['afwezig']	['nee']
77D0F039EA21EEBA7FBC3A70108ECD4E0B150B15	['niet gerapporteerd']	['niet gerapporteerd']	['nee']	['ja']	['nee']	['continue']	['niet gerapporteerd']	['epigastrio']	['nee']	['brijig/dunner']	['nee']	['niet gerapporteerd']	['ja']	['nee']	['epigastrio', 'rbk']	['nee']
77E69CDD18F8D64333A66BD33DB8D77E8EDD4301	['niet gerapporteerd']	['toename']	['ja']	['ja']	['ja']	['continue']	['niet gerapporteerd']	['periumbilicaal']	['nee']	['niet gerapporteerd']	['nee']	['niet gerapporteerd']	['ja']	['ja']	['rok']	['ja']
78ED8848C4B9DA50B50294E589EEA650996465DC	['niet gerapporteerd']	['niet gerapporteerd']	['nee']	['ja']	['nee']	['continue']	['niet gerapporteerd']	['afwezig']	['nee']	['normaal']	['nee']	['niet gerapporteerd']	['nee']	['nee']	['rok', 'lok', 'periumbilicaal']	['nee']
79156643B06132C8D6A2DCA152B2A1E660A96824	['niet gerapporteerd']	['niet gerapporteerd']	['nee']	['ja']	['ja']	['niet gerapporteerd']	['niet gerapporteerd']	['rok', 'lok', 'hypogastrio']	['nee']	['diarree']	['nee']	['niet gerapporteerd']	['ja']	['ja']	['rok']	['ja']
7AEE1EB6DCDC4E40C805AABA6B132607604C8878	['niet gerapporteerd']	['toename']	['nee']	['ja']	['nee']	['aanvalsgewijs']	['niet gerapporteerd']	['rok']	['nee']	['niet gerapporteerd']	['nee']	['adipeus']	['ja']	['nee']	['rok']	['ja']
7B02A1F3504E5A8628604F8133D180BD2BACB65C	['niet gerapporteerd']	['toename']	['nee']	['ja']	['nee']	['continue']	['niet gerapporteerd']	['diffuus']	['ja']	['brijig/dunner']	['nee']	['niet gerapporteerd']	['ja']	['nee']	['rok']	['ja']
7B17DB8D1C64ACA0910E70A5D4E899CF27FE629D	['acuut']	['niet gerapporteerd']	['ja']	['nee']	['nee']	['niet gerapporteerd']	['zeurend']	['rok']	['nee']	['normaal', 'brijig/dunner']	['ja']	['niet gerapporteerd']	['ja']	['nee']	['rok']	['ja']
7E22FD0BDD343A7D205B967AA2B1184C64BD9982	['niet gerapporteerd']	['afname']	['ja']	['nee']	['ja']	['niet gerapporteerd']	['niet gerapporteerd']	['rok', 'epigastrio']	['nee']	['brijig/dunner']	['nee']	['niet gerapporteerd']	['ja']	['nee']	['rok']	['nee']
7EAE2D777D492F94B923C924DC46BB11A77F54DD	['niet gerapporteerd']	['niet gerapporteerd']	['nee']	['ja']	['nee']	['aanvalsgewijs']	['niet gerapporteerd']	['periumbilicaal']	['nee']	['normaal']	['nee']	['niet gerapporteerd']	['ja']	['nee']	['periumbilicaal']	['nee']
7F647773F28DB3DF2A3C422001A1CA82DDFDCB22	['acuut']	['niet gerapporteerd']	['ja']	['ja']	['nee']	['continue']	['stekend']	['rok', 'lbk']	['nee']	['brijig/dunner']	['nee']	['adipeus']	['ja']	['ja']	['rok']	['ja']
8033D55C7175B06A1D4418764CEC36AEB4ABC47A	['niet gerapporteerd']	['niet gerapporteerd']	['nee']	['nee']	['nee']	['aanvalsgewijs']	['niet gerapporteerd']	['flank links']	['nee']	['brijig/dunner']	['nee']	['niet gerapporteerd']	['ja']	['ja']	['lok']	['nee']
82547948A6A5E91B93B2BAACAE3F943508FD7EFA	['niet gerapporteerd']	['niet gerapporteerd']	['nee']	['ja']	['nee']	['niet gerapporteerd']	['niet gerapporteerd']	['rok']	['nee']	['niet gerapporteerd']	['nee']	['niet gerapporteerd']	['nee']	['nee']	['rok']	['ja']
85469694A0E11F4B0B78B9DF6C1CB480A07ECDDF	['acuut']	['toename']	['nee']	['nee']	['nee']	['niet gerapporteerd']	['niet gerapporteerd']	['rok']	['nee']	['normaal']	['nee']	['niet gerapporteerd']	['ja']	['nee']	['rok']	['ja']
854C29AEF1471D3A9204083CB088C08CC194C013	['acuut']	['niet gerapporteerd']	['nee']	['ja']	['nee']	['niet gerapporteerd']	['stekend']	['periumbilicaal']	['ja']	['normaal']	['nee']	['niet gerapporteerd']	['ja']	['ja']	['rok']	['nee']
86B198AE10D42D8BDD3B17292D111C675BF72572	['niet gerapporteerd']	['niet gerapporteerd']	['ja']	['ja']	['ja']	['niet gerapporteerd']	['niet gerapporteerd']	['diffuus']	['ja']	['niet gerapporteerd']	['nee']	['niet gerapporteerd']	['nee']	['nee']	['rok']	['ja']
87252A2161354FB3F1BF45FA6C281AF8F943D38A	['niet gerapporteerd']	['niet gerapporteerd']	['nee']	['ja']	['ja']	['niet gerapporteerd']	['niet gerapporteerd']	['periumbilicaal']	['ja']	['diarree']	['nee']	['bolle buik']	['ja']	['nee']	['hypogastrio', 'rok']	['nee']
876E86BE1304B86552CF7F46AE28176D91AC42C5	['niet gerapporteerd']	['niet gerapporteerd']	['nee']	['nee']	['nee']	['niet gerapporteerd']	['niet gerapporteerd']	['afwezig']	['nee']	['normaal']	['nee']	['adipeus']	['nee']	['nee']	['rok']	['nee']
88DE0E2B36187C15EF9D78ACB2A4D39458E9035B	['niet gerapporteerd']	['toename']	['nee']	['ja']	['ja']	['continue']	['niet gerapporteerd']	['rok']	['nee']	['normaal']	['nee']	['niet gerapporteerd']	['ja']	['nee']	['rok']	['nee']
8AEE546D2BEB89A1E6B69995B6B95659FDDD811D	['geleidelijk']	['niet gerapporteerd']	['nee']	['nee']	['nee']	['continue']	['niet gerapporteerd']	['flank rechts']	['nee']	['niet gerapporteerd']	['nee']	['niet gerapporteerd']	['ja']	['nee']	['rok']	['nee']
8B8A257A6D324A911B4129E1B25DBDD5065EDADA	['niet gerapporteerd']	['niet gerapporteerd']	['nee']	['nee']	['nee']	['aanvalsgewijs']	['krampend']	['rok']	['nee']	['niet gerapporteerd']	['nee']	['niet gerapporteerd']	['ja']	['nee']	['afwezig']	['nee']
8CBEE4A050CB16EE8D15B82DA23890C2052CFD71	['niet gerapporteerd']	['niet gerapporteerd']	['nee']	['ja']	['nee']	['niet gerapporteerd']	['niet gerapporteerd']	['diffuus']	['nee']	['hard/obstipatie']	['nee']	['adipeus']	['nee']	['ja']	['diffuus']	['nee']
8CD7D60CCD966900FF401BD52CD214BC4F603029	['niet gerapporteerd']	['toename']	['nee']	['ja']	['nee']	['continue', 'aanvalsgewijs']	['niet gerapporteerd']	['rok']	['nee']	['brijig/dunner', 'hard/obstipatie']	['nee']	['niet gerapporteerd']	['ja']	['nee']	['rok']	['nee']
8EA2F0810D8A8FC7499447E31A0759B429B9F5F0	['niet gerapporteerd']	['toename', 'afname']	['nee']	['nee']	['nee']	['niet gerapporteerd']	['zeurend']	['rok']	['nee']	['normaal']	['nee']	['litteken']	['nee']	['nee']	['rok']	['ja']
9083AE5FFEA051BE38471E1ADBFF909B3411C13A	['acuut']	['niet gerapporteerd']	['nee']	['ja']	['nee']	['niet gerapporteerd']	['niet gerapporteerd']	['rok']	['nee']	['normaal']	['nee']	['litteken']	['ja']	['nee']	['rok']	['nee']
909BE0595AA5AD57B30A222629F1ACC1C25395A4	['niet gerapporteerd']	['niet gerapporteerd']	['ja']	['ja']	['nee']	['niet gerapporteerd']	['niet gerapporteerd']	['rok']	['nee']	['niet gerapporteerd']	['nee']	['niet gerapporteerd']	['nee']	['nee']	['afwezig']	['nee']
914EBC9DA860A6E2CF9C9C07433DEEBDEF52364D	['niet gerapporteerd']	['niet gerapporteerd']	['nee']	['ja']	['ja']	['niet gerapporteerd']	['niet gerapporteerd']	['rok', 'lok', 'hypogastrio']	['nee']	['diarree']	['nee']	['niet gerapporteerd']	['ja']	['ja']	['rok', 'lok', 'hypogastrio']	['nee']
92175008A0C10A1966A275B8E240BCAC89B9BA4A	['niet gerapporteerd']	['niet gerapporteerd']	['ja']	['ja']	['nee']	['continue']	['stekend']	['periumbilicaal']	['ja']	['hard/obstipatie', 'brijig/dunner']	['nee']	['niet gerapporteerd']	['ja']	['nee']	['rok']	['nee']
95A4FFEA27DB97424DAB6708A1D313A521124E33	['niet gerapporteerd']	['niet gerapporteerd']	['ja']	['ja']	['ja']	['continue']	['stekend']	['rok', 'lok', 'hypogastrio']	['nee']	['brijig/dunner']	['nee']	['adipeus', 'bolle buik']	['nee']	['nee']	['rok']	['nee']
981A7898131201B2838E774C4229E37BF9CA8482	['niet gerapporteerd']	['niet gerapporteerd']	['ja']	['ja']	['nee']	['niet gerapporteerd']	['stekend']	['diffuus']	['ja']	['niet gerapporteerd']	['nee']	['niet gerapporteerd']	['ja']	['nee']	['rok']	['ja']
9823DD81E602FA1127D08E9D44CCBF3965344776	['niet gerapporteerd']	['niet gerapporteerd']	['nee']	['nee']	['nee']	['continue', 'aanvalsgewijs']	['zeurend', 'stekend']	['epigastrio']	['ja']	['normaal']	['nee']	['niet gerapporteerd']	['ja']	['ja']	['rok']	['ja']
9A5B9B7B95C8451ADEF4D9CC23FDF04FF7440907	['niet gerapporteerd']	['niet gerapporteerd']	['nee']	['nee']	['nee']	['continue']	['zeurend']	['rok']	['nee']	['normaal']	['nee']	['adipeus']	['ja']	['ja']	['rok']	['ja']
9C10190CD5D371F3681A8D5F24A7F2486DC763BB	['niet gerapporteerd']	['niet gerapporteerd']	['nee']	['ja']	['nee']	['continue']	['stekend']	['epigastrio', 'rok']	['nee']	['niet gerapporteerd']	['nee']	['slank']	['ja']	['ja']	['rok']	['ja']
9C658F0CF64C0C5A1EAB4DE28BAAC1A190ADB46C	['niet gerapporteerd']	['toename']	['nee']	['ja']	['nee']	['niet gerapporteerd']	['krampend']	['rok']	['nee']	['hard/obstipatie']	['nee']	['niet gerapporteerd']	['ja']	['nee']	['rok']	['nee']
9DEBCEC9373FA8F1DF46E58EDF5476775740CAAA	['niet gerapporteerd']	['niet gerapporteerd']	['nee']	['nee']	['nee']	['niet gerapporteerd']	['niet gerapporteerd']	['lok', 'lbk', 'rbk', 'rok']	['nee']	['niet gerapporteerd']	['nee']	['niet gerapporteerd']	['ja']	['nee']	['diffuus']	['nee']
9E9130EE5CFDE752B7EE56FB3F77F4609914C074	['niet gerapporteerd']	['niet gerapporteerd']	['nee']	['nee']	['nee']	['continue']	['niet gerapporteerd']	['diffuus']	['ja']	['niet gerapporteerd']	['nee']	['niet gerapporteerd']	['ja']	['ja']	['rok']	['ja']
9FFC18327E49749B8AC5072477A0F76B1A9DCBD0	['niet gerapporteerd']	['niet gerapporteerd']	['ja']	['ja']	['ja']	['niet gerapporteerd']	['niet gerapporteerd']	['rok']	['nee']	['hard/obstipatie']	['nee']	['slank']	['ja']	['nee']	['diffuus']	['nee']
A21866261853002D8C1B024D28C6D92942AF3FAE	['niet gerapporteerd']	['niet gerapporteerd']	['nee']	['nee']	['nee']	['continue']	['stekend']	['epigastrio']	['nee']	['niet gerapporteerd']	['nee']	['niet gerapporteerd']	['nee']	['nee']	['rok']	['nee']
A2291D111D408236D3C7E709E750B962B86F3B1E	['niet gerapporteerd']	['afname']	['nee']	['nee']	['nee']	['continue']	['zeurend']	['rok']	['nee']	['niet gerapporteerd']	['nee']	['adipeus']	['nee']	['nee']	['rok']	['nee']
A2864EF665CFB5494ED522972F35F0EFAEEDE2EE	['niet gerapporteerd']	['afname']	['ja']	['nee']	['nee']	['niet gerapporteerd']	['niet gerapporteerd']	['periumbilicaal']	['nee']	['niet gerapporteerd']	['nee']	['niet gerapporteerd']	['ja']	['nee']	['afwezig']	['nee']
A2E9DA1314208DB3A3263F548D1E66227F672169	['niet gerapporteerd']	['toename']	['nee']	['nee']	['ja']	['continue']	['niet gerapporteerd']	['afwezig']	['nee']	['normaal']	['nee']	['niet gerapporteerd']	['nee']	['nee']	['lok']	['nee']
A3BB6A34F0AC43784EB2BFFB8EF09A592B023918	['niet gerapporteerd']	['toename']	['nee']	['ja']	['ja']	['aanvalsgewijs']	['niet gerapporteerd']	['rbk', 'epigastrio']	['nee']	['niet gerapporteerd']	['nee']	['niet gerapporteerd']	['nee']	['nee']	['afwezig']	['nee']
A3E42977818F4C64152B7CEE974D25A8E1ABC2EE	['acuut']	['niet gerapporteerd']	['nee']	['ja']	['nee']	['niet gerapporteerd']	['niet gerapporteerd']	['rok', 'rbk']	['nee']	['normaal']	['nee']	['niet gerapporteerd']	['ja']	['nee']	['periumbilicaal']	['nee']
A4D7E8125B6A0F590136DC59DE89393825516606	['niet gerapporteerd']	['niet gerapporteerd']	['ja']	['nee']	['nee']	['niet gerapporteerd']	['niet gerapporteerd']	['diffuus']	['nee']	['brijig/dunner', 'hard/obstipatie']	['nee']	['litteken']	['ja']	['nee']	['afwezig']	['nee']
A4E1767A2172838D395D91CEF2006719AAED9F1C	['niet gerapporteerd']	['niet gerapporteerd']	['nee']	['ja']	['ja']	['continue']	['niet gerapporteerd']	['epigastrio']	['ja']	['brijig/dunner']	['nee']	['niet gerapporteerd']	['nee']	['ja']	['rok']	['ja']
A6843A6141D3DCC155765D6F1E63C1D551DC5274	['niet gerapporteerd']	['toename']	['nee']	['ja']	['ja']	['niet gerapporteerd']	['stekend']	['periumbilicaal', 'rok', 'lok', 'hypogastrio']	['ja']	['normaal']	['nee']	['litteken']	['nee']	['nee']	['rok']	['ja']
A6991C12F13B33D161A29A8A516563FBA187FEFC	['niet gerapporteerd']	['niet gerapporteerd']	['nee']	['ja']	['nee']	['continue']	['niet gerapporteerd']	['rok']	['nee']	['hard/obstipatie', 'brijig/dunner']	['nee']	['niet gerapporteerd']	['ja']	['ja']	['rok']	['nee']
A8712ED8FFEC7F66152C832188F330E2C833BB8F	['niet gerapporteerd']	['niet gerapporteerd']	['nee']	['ja']	['nee']	['continue', 'aanvalsgewijs']	['niet gerapporteerd']	['rbk']	['nee']	['niet gerapporteerd']	['nee']	['adipeus']	['ja']	['nee']	['rbk']	['nee']
A93986E61AB6EFC7F6F71D9F8BA46D035D72BE06	['niet gerapporteerd']	['toename']	['nee']	['ja']	['nee']	['niet gerapporteerd']	['krampend']	['periumbilicaal']	['ja']	['normaal']	['nee']	['niet gerapporteerd']	['nee']	['nee']	['afwezig']	['nee']
A9ACF47305657D4C7FA47BCB226731189BCAD1AD	['niet gerapporteerd']	['niet gerapporteerd']	['nee']	['nee']	['ja']	['niet gerapporteerd']	['zeurend']	['lok']	['ja']	['hard/obstipatie']	['nee']	['niet gerapporteerd']	['ja']	['nee']	['lok']	['nee']
AAF6906B0C9F37A4455AB2B8C6BB5607E53555F9	['niet gerapporteerd']	['niet gerapporteerd']	['ja']	['ja']	['ja']	['niet gerapporteerd']	['niet gerapporteerd']	['diffuus']	['nee']	['diarree']	['ja']	['slank']	['ja']	['nee']	['epigastrio', 'rok']	['nee']
ACAAD7B6C889AC204F65588D84C2DFFEAB4D638E	['niet gerapporteerd']	['toename']	['ja']	['ja']	['nee']	['niet gerapporteerd']	['stekend']	['epigastrio']	['ja']	['brijig/dunner']	['nee']	['niet gerapporteerd']	['nee']	['ja']	['rok']	['nee']
AD4B32EB51DF4E349745A1CA807C671CB211E930	['niet gerapporteerd']	['toename']	['ja']	['ja']	['nee']	['niet gerapporteerd']	['stekend']	['rok']	['nee']	['normaal']	['nee']	['slank']	['ja']	['nee']	['rok']	['ja']
ADF37CEB1E3B1DF85AAFE759E353449477DD18F5	['niet gerapporteerd']	['niet gerapporteerd']	['nee']	['nee']	['ja']	['niet gerapporteerd']	['niet gerapporteerd']	['rok']	['nee']	['brijig/dunner']	['nee']	['niet gerapporteerd']	['ja']	['nee']	['rok']	['nee']
AED4012CC9D163BAF832C7F1E0D5C4BD8E1160BB	['niet gerapporteerd']	['toename', 'afname']	['nee']	['nee']	['nee']	['continue']	['niet gerapporteerd']	['rok']	['nee']	['niet gerapporteerd']	['nee']	['niet gerapporteerd']	['ja']	['nee']	['rok']	['nee']
AED6C726272E237DD5B3559C952ECA0AD2F25BDA	['niet gerapporteerd']	['niet gerapporteerd']	['nee']	['ja']	['nee']	['niet gerapporteerd']	['niet gerapporteerd']	['rok']	['nee']	['normaal']	['ja']	['niet gerapporteerd']	['ja']	['nee']	['rok', 'lok']	['ja']
B0E8A00B52B4126E8F7632214865013D0B41B714	['acuut']	['afname']	['nee']	['nee']	['ja']	['continue']	['niet gerapporteerd']	['periumbilicaal']	['nee']	['hard/obstipatie']	['nee']	['niet gerapporteerd']	['ja']	['nee']	['afwezig']	['nee']
B6AE680A6E628C097D96B0A0D697FE3EE35BE6B5	['geleidelijk']	['toename']	['nee']	['nee']	['nee']	['continue']	['stekend']	['rok', 'diffuus']	['nee']	['niet gerapporteerd']	['nee']	['adipeus']	['ja']	['nee']	['rok']	['ja']
BC1835DE58C54933A95BB00211026D9695AE3F23	['niet gerapporteerd']	['toename']	['nee']	['ja']	['ja']	['continue']	['niet gerapporteerd']	['epigastrio', 'rbk', 'lbk']	['ja']	['hard/obstipatie']	['nee']	['slank']	['ja']	['ja']	['rok']	['ja']
BCAED7207B97C35DE3A60BEF94A14ECBF424874D	['niet gerapporteerd']	['niet gerapporteerd']	['nee']	['ja']	['nee']	['aanvalsgewijs']	['niet gerapporteerd']	['rbk']	['nee']	['niet gerapporteerd']	['nee']	['niet gerapporteerd']	['nee']	['nee']	['afwezig']	['nee']
BDF1405B82EA0A6E19F19412648D21D9C80A5253	['niet gerapporteerd']	['toename']	['nee']	['nee']	['nee']	['niet gerapporteerd']	['krampend']	['lok', 'hypogastrio']	['ja']	['normaal', 'hard/obstipatie']	['nee']	['niet gerapporteerd']	['nee']	['nee']	['rok']	['nee']
BE08C361AA6427F910F195A67164035D566B5E90	['niet gerapporteerd']	['niet gerapporteerd']	['nee']	['ja']	['nee']	['continue']	['zeurend']	['periumbilicaal']	['ja']	['brijig/dunner']	['nee']	['niet gerapporteerd']	['ja']	['nee']	['rok']	['nee']
C1712481A627BEDB66BD7E00DA087EBBE3FEA75D	['niet gerapporteerd']	['niet gerapporteerd']	['nee']	['ja']	['nee']	['niet gerapporteerd']	['niet gerapporteerd']	['hypogastrio', 'rok', 'lok']	['nee']	['niet gerapporteerd']	['nee']	['slank']	['nee']	['nee']	['diffuus']	['nee']
C574AD0D376CF05270A23668295A78204336BC1E	['niet gerapporteerd']	['toename']	['ja']	['ja']	['nee']	['continue']	['niet gerapporteerd']	['periumbilicaal']	['ja']	['normaal']	['nee']	['niet gerapporteerd']	['ja']	['nee']	['rok']	['ja']
C5CD1C1B9E83D6556EAD31D6FEFB43D8DC8D2F45	['niet gerapporteerd']	['afname', 'toename']	['nee']	['ja']	['nee']	['continue']	['niet gerapporteerd']	['rbk']	['nee']	['normaal']	['nee']	['litteken']	['nee']	['ja']	['rbk']	['nee']
C5F50D58EDE80C17A0F30AA9FC39EB04DBD23CE6	['niet gerapporteerd']	['niet gerapporteerd']	['ja']	['ja']	['nee']	['continue']	['krampend']	['rok', 'lok']	['nee']	['normaal']	['nee']	['adipeus']	['ja']	['ja']	['hypogastrio']	['nee']
C5F7C845935139CBC641AEBBB3972973146C7A25	['niet gerapporteerd']	['toename']	['nee']	['ja']	['nee']	['niet gerapporteerd']	['niet gerapporteerd']	['rok']	['nee']	['normaal']	['nee']	['slank']	['ja']	['ja']	['rok']	['ja']
C7C325E3AA26A6016C508A51F1DCE532F006B7D9	['niet gerapporteerd']	['niet gerapporteerd']	['nee']	['ja']	['ja']	['niet gerapporteerd']	['niet gerapporteerd']	['periumbilicaal']	['ja']	['normaal']	['nee']	['niet gerapporteerd']	['nee']	['nee']	['rok']	['ja']
C88498C6CD336AF399DE9AE512E51A57DE47B5D1	['geleidelijk']	['toename']	['nee']	['ja']	['nee']	['continue']	['zeurend']	['rok']	['nee']	['niet gerapporteerd']	['nee']	['adipeus']	['ja']	['nee']	['afwezig']	['nee']
C8907AA2822EA85E638C0A2E485AAAF0474CC7CF	['niet gerapporteerd']	['niet gerapporteerd']	['ja']	['ja']	['nee']	['niet gerapporteerd']	['niet gerapporteerd']	['periumbilicaal']	['nee']	['normaal']	['nee']	['niet gerapporteerd']	['ja']	['nee']	['periumbilicaal', 'rok']	['ja']
C90D9B5E35A1B263B252C32E180FF74D57E252F5	['niet gerapporteerd']	['niet gerapporteerd']	['nee']	['nee']	['nee']	['niet gerapporteerd']	['niet gerapporteerd']	['afwezig']	['nee']	['niet gerapporteerd']	['nee']	['niet gerapporteerd']	['nee']	['nee']	['lok', 'lbk']	['nee']
C9AA12F326C16FA8533835460535B94B46648A50	['niet gerapporteerd']	['toename']	['nee']	['ja']	['nee']	['continue']	['niet gerapporteerd']	['lok', 'rok', 'hypogastrio']	['nee']	['hard/obstipatie']	['nee']	['niet gerapporteerd']	['ja']	['nee']	['rok', 'lok']	['nee']
CBFFB5C86DAB81F56EEA3F16004F019F6615071A	['niet gerapporteerd']	['niet gerapporteerd']	['nee']	['nee']	['nee']	['niet gerapporteerd']	['niet gerapporteerd']	['epigastrio']	['ja']	['normaal']	['nee']	['niet gerapporteerd']	['ja']	['nee']	['rok', 'lok', 'hypogastrio']	['nee']
CCEB1FFD8D9EA81895A0DB16A3DF3706ED2858CF	['acuut']	['niet gerapporteerd']	['nee']	['nee']	['nee']	['continue']	['niet gerapporteerd']	['rok', 'lok', 'hypogastrio']	['ja']	['niet gerapporteerd']	['nee']	['niet gerapporteerd']	['ja']	['nee']	['rok']	['nee']
CD06656E9970413EFFC5AC45574FFCFFE139AD0F	['niet gerapporteerd']	['toename']	['nee']	['ja']	['ja']	['niet gerapporteerd']	['niet gerapporteerd']	['afwezig']	['nee']	['niet gerapporteerd']	['nee']	['adipeus', 'litteken']	['ja']	['ja']	['diffuus']	['nee']
CD72BE3EE68FA19C560F5B4E119FD719BD7A44BC	['niet gerapporteerd']	['niet gerapporteerd']	['ja']	['nee']	['ja']	['niet gerapporteerd']	['niet gerapporteerd']	['diffuus']	['ja']	['brijig/dunner']	['nee']	['slank']	['ja']	['ja']	['rok']	['nee']
CE16FC73D5CD03921644D9361049B2A9696AD6C6	['niet gerapporteerd']	['niet gerapporteerd']	['nee']	['ja']	['nee']	['continue', 'aanvalsgewijs']	['niet gerapporteerd']	['rok', 'lok', 'hypogastrio']	['nee']	['niet gerapporteerd']	['nee']	['niet gerapporteerd']	['ja']	['nee']	['rok', 'lok', 'hypogastrio']	['nee']
D333E60805073429CE0E4E5455FA3C910DDFED66	['niet gerapporteerd']	['niet gerapporteerd']	['nee']	['nee']	['nee']	['continue']	['niet gerapporteerd']	['afwezig']	['nee']	['niet gerapporteerd']	['nee']	['niet gerapporteerd']	['ja']	['nee']	['epigastrio']	['nee']
D6419A0858A2AD2865E4EAA731A9B27A3BBC55D8	['niet gerapporteerd']	['toename']	['ja']	['nee']	['ja']	['continue']	['krampend']	['rok']	['nee']	['brijig/dunner']	['nee']	['adipeus']	['ja']	['nee']	['rok']	['nee']
DAF6CC7C7D31ECD5261290B73B005647B865E096	['niet gerapporteerd']	['niet gerapporteerd']	['nee']	['ja']	['nee']	['niet gerapporteerd']	['niet gerapporteerd']	['diffuus']	['nee']	['hard/obstipatie']	['nee']	['bolle buik']	['nee']	['nee']	['lok']	['nee']
DB3411DFEA1663037D9933C8C85401D06991C6E1	['niet gerapporteerd']	['toename']	['nee']	['ja']	['nee']	['continue']	['niet gerapporteerd']	['periumbilicaal']	['ja']	['niet gerapporteerd']	['nee']	['slank']	['ja']	['ja']	['rok']	['ja']
DC9AF23FED9ABD055F90147DE4F3987F0D6199FE	['niet gerapporteerd']	['toename']	['nee']	['nee']	['ja']	['niet gerapporteerd']	['niet gerapporteerd']	['periumbilicaal']	['nee']	['niet gerapporteerd']	['nee']	['niet gerapporteerd']	['nee']	['nee']	['rok']	['ja']
DCC62201981F024A5D70654685EF771BB893149B	['niet gerapporteerd']	['niet gerapporteerd']	['nee']	['nee']	['ja']	['continue']	['niet gerapporteerd']	['epigastrio']	['nee']	['normaal']	['nee']	['niet gerapporteerd']	['ja']	['nee']	['rok', 'epigastrio', 'rbk']	['nee']
DCEAFD95D6FF47AB621E963980F4BE1E8469FEC8	['niet gerapporteerd']	['niet gerapporteerd']	['ja']	['ja']	['nee']	['continue']	['niet gerapporteerd']	['rok', 'flank rechts']	['nee']	['niet gerapporteerd']	['nee']	['niet gerapporteerd']	['ja']	['nee']	['rok']	['ja']
DDD109D88E3FAA2CF1A6E4117457FA342B9C9CE0	['niet gerapporteerd']	['toename']	['nee']	['ja']	['ja']	['continue', 'aanvalsgewijs']	['stekend']	['rbk', 'lbk', 'epigastrio']	['nee']	['diarree']	['nee']	['niet gerapporteerd']	['ja']	['nee']	['rbk']	['nee']
DEFC981AA6D38BBE77120945B67590B2C7E0AAB6	['niet gerapporteerd']	['toename']	['nee']	['ja']	['nee']	['niet gerapporteerd']	['niet gerapporteerd']	['lok', 'lbk']	['ja']	['niet gerapporteerd']	['nee']	['adipeus']	['ja']	['nee']	['hypogastrio']	['nee']
DF871F9944C8AC304F2CB373927C20B491069656	['niet gerapporteerd']	['niet gerapporteerd']	['nee']	['ja']	['ja']	['continue']	['niet gerapporteerd']	['rok']	['nee']	['diarree']	['nee']	['niet gerapporteerd']	['ja']	['ja']	['rok']	['ja']
DFB3EAF059385E5165E5DB85628CB3D26A3DA6C9	['niet gerapporteerd']	['toename', 'afname']	['nee']	['nee']	['ja']	['continue', 'aanvalsgewijs']	['zeurend']	['rok', 'lok', 'hypogastrio']	['ja']	['brijig/dunner']	['nee']	['slank']	['ja']	['ja']	['rok']	['nee']
E07C5B3707F8FF50550201DC914B97505D8D76A8	['acuut']	['niet gerapporteerd']	['nee']	['nee']	['nee']	['niet gerapporteerd']	['krampend', 'stekend']	['periumbilicaal']	['nee']	['brijig/dunner']	['nee']	['niet gerapporteerd']	['ja']	['ja']	['rok', 'rbk']	['nee']
E0A685EF2F7B85BB526BB1BE80E91672BD41406E	['niet gerapporteerd']	['niet gerapporteerd']	['nee']	['ja']	['nee']	['continue']	['niet gerapporteerd']	['periumbilicaal']	['nee']	['normaal']	['nee']	['niet gerapporteerd']	['ja']	['nee']	['rok']	['ja']
E3EA78125CD85DD154CD72090DDC2C50B2D0813A	['niet gerapporteerd']	['niet gerapporteerd']	['nee']	['ja']	['ja']	['niet gerapporteerd']	['niet gerapporteerd']	['afwezig']	['nee']	['hard/obstipatie']	['nee']	['bolle buik']	['nee']	['nee']	['diffuus']	['nee']
E415D08329ABE857EBDC5130018608B8CA96AEA7	['niet gerapporteerd']	['niet gerapporteerd']	['ja']	['ja']	['ja']	['niet gerapporteerd']	['stekend']	['rok']	['nee']	['diarree']	['nee']	['niet gerapporteerd']	['ja']	['ja']	['rok', 'rbk']	['nee']
E41706B59947CFFA6FC0650BD8BB12C9013E051B	['niet gerapporteerd']	['niet gerapporteerd']	['nee']	['nee']	['nee']	['continue']	['stekend']	['rok']	['nee']	['normaal']	['nee']	['adipeus']	['ja']	['ja']	['rok']	['ja']
E6D719ADBCD05F8DBB408A2D567D0021F10A033A	['niet gerapporteerd']	['toename']	['nee']	['nee']	['nee']	['niet gerapporteerd']	['niet gerapporteerd']	['periumbilicaal']	['ja']	['normaal']	['nee']	['slank']	['nee']	['nee']	['rok']	['ja']
E840D76C3D2EDA7FE22D9D842619F859F3C9754C	['niet gerapporteerd']	['toename']	['ja']	['ja']	['nee']	['continue']	['krampend']	['rok', 'lok', 'hypogastrio']	['nee']	['niet gerapporteerd']	['nee']	['niet gerapporteerd']	['ja']	['ja']	['rok']	['ja']
E9FA165EB8EFA2B17EB4C9D39339504AE340C047	['niet gerapporteerd']	['niet gerapporteerd']	['nee']	['nee']	['nee']	['continue']	['niet gerapporteerd']	['epigastrio', 'periumbilicaal']	['nee']	['diarree']	['nee']	['adipeus']	['ja']	['nee']	['epigastrio']	['nee']
EC64E05A3EA0A085671016C9881829F318F459D2	['niet gerapporteerd']	['toename']	['nee']	['ja']	['nee']	['niet gerapporteerd']	['niet gerapporteerd']	['periumbilicaal']	['ja']	['niet gerapporteerd']	['nee']	['niet gerapporteerd']	['nee']	['ja']	['rok']	['ja']
ECE553E11B283C6B55F1A2B31707F51943FBEDD4	['niet gerapporteerd']	['toename']	['ja']	['ja']	['nee']	['continue']	['niet gerapporteerd']	['rok']	['nee']	['normaal']	['nee']	['niet gerapporteerd']	['ja']	['nee']	['rbk']	['nee']
ED9759158132C614044954476D4C7BDC70712AB6	['niet gerapporteerd']	['toename']	['nee']	['ja']	['nee']	['aanvalsgewijs', 'continue']	['krampend']	['hypogastrio', 'rok', 'lok']	['nee']	['diarree']	['nee']	['slank']	['nee']	['nee']	['periumbilicaal', 'hypogastrio']	['nee']
EE1C17A7609B3CA14A180E00EF7F34DD3BFF3AC9	['niet gerapporteerd']	['afname']	['ja']	['ja']	['ja']	['continue']	['krampend', 'stekend', 'zeurend']	['periumbilicaal']	['ja']	['niet gerapporteerd']	['nee']	['slank']	['nee']	['nee']	['rok']	['ja']
EEDF0FAFFF79B6FD4D60148C07F7E79B3622F5D1	['niet gerapporteerd']	['niet gerapporteerd']	['nee']	['nee']	['nee']	['niet gerapporteerd']	['niet gerapporteerd']	['afwezig']	['nee']	['niet gerapporteerd']	['nee']	['niet gerapporteerd']	['ja']	['nee']	['diffuus']	['nee']
EF4D714195766EEA62A4BA6DF7659F6A49503CB6	['niet gerapporteerd']	['niet gerapporteerd']	['nee']	['nee']	['nee']	['continue']	['zeurend', 'brandend']	['epigastrio', 'periumbilicaal']	['ja']	['brijig/dunner', 'diarree']	['nee']	['niet gerapporteerd']	['ja']	['nee']	['rok']	['nee']
EFD41E49D196C0B7BA7D4D244A21B9F510D94E45	['niet gerapporteerd']	['toename']	['nee']	['ja']	['ja']	['niet gerapporteerd']	['zeurend']	['rok']	['nee']	['hard/obstipatie']	['nee']	['adipeus']	['ja']	['ja']	['rok']	['nee']
F313014259B40D4173FD3DAB5EF04470EF92EA68	['niet gerapporteerd']	['niet gerapporteerd']	['nee']	['ja']	['ja']	['niet gerapporteerd']	['niet gerapporteerd']	['periumbilicaal']	['ja']	['normaal']	['nee']	['niet gerapporteerd']	['ja']	['nee']	['rok']	['nee']
F447754FD29366A81A729090400DA215B9FE0B30	['niet gerapporteerd']	['niet gerapporteerd']	['ja']	['nee']	['nee']	['continue']	['niet gerapporteerd']	['periumbilicaal']	['ja']	['niet gerapporteerd']	['nee']	['slank']	['ja']	['ja']	['rok']	['ja']
F64409B4872EAABA3A5CC19709CCC2CBE14F3F97	['niet gerapporteerd']	['niet gerapporteerd']	['nee']	['nee']	['nee']	['niet gerapporteerd']	['zeurend']	['rok', 'lok', 'hypogastrio']	['ja']	['normaal']	['nee']	['niet gerapporteerd']	['ja']	['ja']	['rok']	['ja']
F68845A0427BB86D33E2D46F859B9FA81138CF4B	['niet gerapporteerd']	['toename']	['nee']	['ja']	['ja']	['continue']	['niet gerapporteerd']	['periumbilicaal']	['nee']	['normaal']	['nee']	['niet gerapporteerd']	['ja']	['nee']	['periumbilicaal']	['nee']
F906167349E6530077607D0300EA28993CFE856C	['niet gerapporteerd']	['niet gerapporteerd']	['nee']	['ja']	['nee']	['continue']	['niet gerapporteerd']	['rok']	['nee']	['niet gerapporteerd']	['nee']	['niet gerapporteerd']	['ja']	['ja']	['rok']	['nee']
FAAEC9CB5B6A489A4DBB474FF84925B651580122	['niet gerapporteerd']	['niet gerapporteerd']	['nee']	['ja']	['nee']	['continue', 'aanvalsgewijs']	['niet gerapporteerd']	['epigastrio', 'periumbilicaal']	['ja']	['niet gerapporteerd']	['nee']	['niet gerapporteerd']	['nee']	['nee']	['rok']	['nee']
FDE516E37FD8E5C55E5014BC605D99C96248BF7F	['niet gerapporteerd']	['niet gerapporteerd']	['nee']	['ja']	['nee']	['niet gerapporteerd']	['niet gerapporteerd']	['rbk', 'epigastrio', 'lbk']	['nee']	['hard/obstipatie']	['nee']	['bolle buik']	['ja']	['nee']	['afwezig']	['nee']
FE400923F732A2D8693120BDA3BE28D454CFA11F	['niet gerapporteerd']	['niet gerapporteerd']	['ja']	['ja']	['ja']	['niet gerapporteerd']	['niet gerapporteerd']	['periumbilicaal']	['ja']	['normaal']	['nee']	['slank']	['ja']	['nee']	['rok', 'rbk']	['ja']
FF95F55406CCB90F211F631C05D9DC2235EDB6FD	['niet gerapporteerd']	['toename']	['nee']	['nee']	['ja']	['niet gerapporteerd']	['niet gerapporteerd']	['rok', 'lok', 'hypogastrio']	['nee']	['normaal']	['nee']	['adipeus']	['nee']	['nee']	['rok', 'lok', 'hypogastrio']	['nee']

## Sheet: Physicians 2 Annotations
Physician 2 Annotations
pseudo_id	ontstaanswijze buikpijnklachten_rory	verloop buikpijnklachten_rory	koorts_rory	misselijkheid_rory	eetlust_rory	afname eetlust_rory	buikpijnpatroon_rory	aard van de pijn_rory	locatie pijn_rory	migratie ja_rory	ontlasting consistentie_rory	mictie pollakisurie_rory	abdomen inspectie_rory	abdomen palpatie soepel_rory	loslaatpijn_rory	abdomen drukpijn locatie_rory	abdomen drukpijn locatie mcburney_rory
0113EED0393508AC13D68FBAFA65900FBD227E60	['niet gerapporteerd']	['niet gerapporteerd']	['nee']	['nee']	['niet gerapporteerd']	['nee']	['niet gerapporteerd']	['niet gerapporteerd']	['epigastrio']	['nee']	['brijig/dunner']	['nee']	['bolle buik']	['nee']	['nee']	['diffuus', 'epigastrio']	['nee']
01B5BDB0E5677912B179121C4029421F28958326	['niet gerapporteerd']	['afname']	['nee']	['nee']	['afname']	['ja']	['continue']	['niet gerapporteerd']	['lok']	['nee']	['normaal']	['nee']	['bolle buik', 'adipeus']	['ja']	['ja']	['lok']	['nee']
021B33E2CA8FC6EF1B5FAC23552E6FC57C600E46	['niet gerapporteerd']	['niet gerapporteerd']	['ja']	['nee']	['afname']	['ja']	['niet gerapporteerd']	['stekend']	['lok']	['nee']	['brijig/dunner']	['nee']	['niet gerapporteerd']	['ja']	['nee']	['afwezig']	['nee']
031972956070C5908562CB19EA2A5017D6350421	['acuut']	['niet gerapporteerd']	['nee']	['nee']	['niet gerapporteerd']	['nee']	['aanvalsgewijs']	['niet gerapporteerd']	['afwezig']	['nee']	['hard/obstipatie']	['nee']	['niet gerapporteerd']	['ja']	['nee']	['rok', 'rbk']	['nee']
03F80810ED1308E1F535220D85F484CCCB4B77ED	['niet gerapporteerd']	['toename']	['nee']	['nee']	['afname']	['ja']	['niet gerapporteerd']	['niet gerapporteerd']	['rok', 'periumbilicaal']	['nee']	['niet gerapporteerd']	['nee']	['niet gerapporteerd']	['nee']	['ja']	['afwezig']	['ja']
03F80887F6E5788E7D4442CF1C29694F890D2CFE	['niet gerapporteerd']	['niet gerapporteerd']	['ja']	['nee']	['niet gerapporteerd']	['nee']	['continue', 'aanvalsgewijs']	['niet gerapporteerd']	['hypogastrio']	['nee']	['brijig/dunner']	['nee']	['niet gerapporteerd']	['ja']	['ja']	['lok', 'hypogastrio']	['nee']
06B207026052C1A707A32784027017DA3525E53B	['niet gerapporteerd']	['niet gerapporteerd']	['ja']	['nee']	['niet gerapporteerd']	['nee']	['niet gerapporteerd']	['niet gerapporteerd']	['hypogastrio', 'rok']	['nee']	['normaal']	['nee']	['slank']	['ja']	['ja']	['rok']	['nee']
06CF92EB819DAB27CFEA13B52CD5B3DC9D44111B	['niet gerapporteerd']	['niet gerapporteerd']	['nee']	['ja']	['afname']	['ja']	['continue']	['niet gerapporteerd']	['afwezig']	['nee']	['brijig/dunner']	['nee']	['bolle buik']	['ja']	['nee']	['lok', 'lbk']	['nee']
088B4825538799B459D4021BC52A67AC8DAE34C7	['niet gerapporteerd']	['niet gerapporteerd']	['nee']	['ja']	['afname']	['ja']	['niet gerapporteerd']	['stekend']	['hypogastrio']	['ja']	['normaal']	['ja']	['niet gerapporteerd']	['nee']	['nee']	['afwezig']	['nee']
08978751ECE7F3E382DDDD7997FFED392CB51B7D	['niet gerapporteerd']	['toename', 'afname']	['nee']	['nee']	['niet gerapporteerd']	['nee']	['niet gerapporteerd']	['niet gerapporteerd']	['flank links', 'lok']	['nee']	['niet gerapporteerd']	['nee']	['niet gerapporteerd']	['ja']	['nee']	['afwezig']	['nee']
09986DF049BF0784FF55DF3969F8A2B11F91DCC1	['niet gerapporteerd']	['toename']	['nee']	['ja']	['niet gerapporteerd']	['nee']	['niet gerapporteerd']	['zeurend']	['periumbilicaal']	['ja']	['brijig/dunner']	['nee']	['niet gerapporteerd']	['nee']	['nee']	['lok']	['ja']
0A3AD34FEC0989EDCC230C83CB181F44FE955831	['niet gerapporteerd']	['toename']	['nee']	['nee']	['niet gerapporteerd']	['nee']	['niet gerapporteerd']	['niet gerapporteerd']	['afwezig']	['nee']	['niet gerapporteerd']	['nee']	['bolle buik', 'litteken']	['nee']	['nee']	['diffuus']	['nee']
0C3E2B506B28A8C5A856F0136ADBBF44905BC0A8	['niet gerapporteerd']	['niet gerapporteerd']	['nee']	['ja']	['niet gerapporteerd']	['nee']	['aanvalsgewijs']	['niet gerapporteerd']	['rok']	['nee']	['brijig/dunner']	['nee']	['slank']	['ja']	['nee']	['rok']	['nee']
0CD5F009A7235105BD7288459CDA830443E935F0	['niet gerapporteerd']	['niet gerapporteerd']	['nee']	['ja']	['niet gerapporteerd']	['nee']	['niet gerapporteerd']	['niet gerapporteerd']	['afwezig']	['nee']	['brijig/dunner']	['nee']	['niet gerapporteerd']	['nee']	['nee']	['epigastrio']	['nee']
0EC0CC9BD874D7F19A1F162EC9A3EF4B51B0AA29	['acuut']	['niet gerapporteerd']	['nee']	['nee']	['niet gerapporteerd']	['nee']	['niet gerapporteerd']	['niet gerapporteerd']	['rbk']	['nee']	['normaal']	['nee']	['bolle buik']	['ja']	['nee']	['epigastrio']	['nee']
0ED88DA7571861D175F8576317B6A4AE6ED0CC95	['niet gerapporteerd']	['niet gerapporteerd']	['ja']	['nee']	['gelijk']	['nee']	['aanvalsgewijs']	['niet gerapporteerd']	['rok']	['nee']	['normaal']	['nee']	['niet gerapporteerd']	['ja']	['ja']	['rok']	['nee']
0FC335D4DA7545F30FC8D8637A788222856A593E	['niet gerapporteerd']	['niet gerapporteerd']	['nee']	['nee']	['niet gerapporteerd']	['nee']	['aanvalsgewijs', 'continue']	['niet gerapporteerd']	['rbk']	['nee']	['niet gerapporteerd']	['nee']	['niet gerapporteerd']	['ja']	['nee']	['rbk']	['nee']
1052FC7B5542E324181A9C575AA2D1517DDF31EA	['niet gerapporteerd']	['niet gerapporteerd']	['nee']	['ja']	['niet gerapporteerd']	['nee']	['niet gerapporteerd']	['niet gerapporteerd']	['periumbilicaal']	['ja']	['niet gerapporteerd']	['nee']	['niet gerapporteerd']	['nee']	['nee']	['afwezig']	['nee']
116F913C6857CFBE5328A0EFC74EC815C357B9CE	['niet gerapporteerd']	['niet gerapporteerd']	['ja']	['ja']	['afname']	['ja']	['continue', 'aanvalsgewijs']	['niet gerapporteerd']	['rbk']	['nee']	['normaal']	['nee']	['niet gerapporteerd']	['ja']	['nee']	['rok']	['nee']
12041F4DD5B99BD9889B64C10FC50CD7CE8133F3	['niet gerapporteerd']	['toename']	['nee']	['ja']	['niet gerapporteerd']	['nee']	['continue']	['niet gerapporteerd']	['rok']	['nee']	['niet gerapporteerd']	['nee']	['litteken']	['ja']	['ja']	['afwezig']	['ja']
12557748B9F725043CCC35D1C555D1AFE2822C73	['niet gerapporteerd']	['niet gerapporteerd']	['nee']	['nee']	['niet gerapporteerd']	['nee']	['continue']	['zeurend']	['rok']	['nee']	['normaal']	['nee']	['niet gerapporteerd']	['ja']	['nee']	['rok']	['nee']
14EC709865C17E0A4FBE463E3A0BC58F7AC9BE1E	['acuut']	['niet gerapporteerd']	['ja']	['ja']	['niet gerapporteerd']	['nee']	['niet gerapporteerd']	['niet gerapporteerd']	['hypogastrio', 'rok']	['nee']	['normaal']	['nee']	['niet gerapporteerd']	['ja']	['nee']	['rbk', 'rok']	['nee']
151C2F0A4C42BC201C8387EB5BD911159A8FBAA9	['niet gerapporteerd']	['niet gerapporteerd']	['nee']	['nee']	['niet gerapporteerd']	['nee']	['niet gerapporteerd']	['niet gerapporteerd']	['afwezig']	['nee']	['niet gerapporteerd']	['nee']	['bolle buik']	['ja']	['nee']	['afwezig']	['nee']
1607CE9BE5ED0EF4FB3B2617C1631E8C3C9CF969	['niet gerapporteerd']	['toename']	['nee']	['nee']	['niet gerapporteerd']	['nee']	['niet gerapporteerd']	['niet gerapporteerd']	['rok']	['nee']	['normaal']	['nee']	['niet gerapporteerd']	['ja']	['nee']	['rok']	['nee']
16F5DDC83D1D6E456DE3FB991911B962E99A5D32	['niet gerapporteerd']	['niet gerapporteerd']	['ja']	['ja']	['niet gerapporteerd']	['nee']	['continue']	['niet gerapporteerd']	['rok', 'periumbilicaal']	['nee']	['normaal']	['nee']	['niet gerapporteerd']	['ja']	['nee']	['periumbilicaal']	['ja']
17A153DB6598E3A0938E089A1803E68C3F8FBAD3	['niet gerapporteerd']	['toename']	['nee']	['ja']	['niet gerapporteerd']	['nee']	['niet gerapporteerd']	['niet gerapporteerd']	['periumbilicaal', 'rok']	['nee']	['niet gerapporteerd']	['nee']	['niet gerapporteerd']	['nee']	['nee']	['hypogastrio']	['ja']
17E05C5AF2C63953E430C95EECB6B7B041AF4335	['niet gerapporteerd']	['niet gerapporteerd']	['nee']	['nee']	['niet gerapporteerd']	['nee']	['aanvalsgewijs']	['niet gerapporteerd']	['afwezig']	['nee']	['niet gerapporteerd']	['nee']	['litteken']	['nee']	['ja']	['diffuus']	['nee']
19651ABC3EE95CC1D4535888DBF5176F652DFFC0	['niet gerapporteerd']	['niet gerapporteerd']	['nee']	['ja']	['niet gerapporteerd']	['nee']	['continue', 'aanvalsgewijs']	['niet gerapporteerd']	['epigastrio']	['nee']	['brijig/dunner']	['nee']	['niet gerapporteerd']	['ja']	['nee']	['rbk', 'lbk']	['nee']
1A72B51A5848C32895540F00E508BAFE3DEDA5F0	['niet gerapporteerd']	['niet gerapporteerd']	['nee']	['ja']	['niet gerapporteerd']	['nee']	['niet gerapporteerd']	['krampend']	['rok', 'periumbilicaal']	['nee']	['niet gerapporteerd']	['nee']	['litteken']	['nee']	['ja']	['rok', 'lok']	['nee']
1BC183B89116E9B580051AA0D46094FC5F18297B	['acuut']	['niet gerapporteerd']	['nee']	['ja']	['afname']	['ja']	['aanvalsgewijs']	['stekend']	['lok']	['nee']	['normaal']	['nee']	['litteken', 'bolle buik']	['nee']	['nee']	['rok']	['nee']
1E830BE87B317517F7A361DDCCF231D53BD646E8	['niet gerapporteerd']	['niet gerapporteerd']	['nee']	['ja']	['niet gerapporteerd']	['nee']	['aanvalsgewijs', 'continue']	['niet gerapporteerd']	['rok', 'lok']	['nee']	['niet gerapporteerd']	['nee']	['niet gerapporteerd']	['ja']	['nee']	['diffuus']	['nee']
1EC2C31D0AA1AE37B3E3405BE0F53BCBB1BED165	['niet gerapporteerd']	['niet gerapporteerd']	['ja']	['ja']	['afname']	['ja']	['continue']	['niet gerapporteerd']	['rok', 'lok']	['nee']	['normaal']	['nee']	['niet gerapporteerd']	['nee']	['nee']	['lok', 'rok']	['ja']
1EEFC8809BF2A36A139B48F905C0F064D9EE7077	['niet gerapporteerd']	['niet gerapporteerd']	['nee']	['nee']	['niet gerapporteerd']	['nee']	['niet gerapporteerd']	['krampend']	['hypogastrio']	['ja']	['brijig/dunner']	['nee']	['niet gerapporteerd']	['ja']	['nee']	['rok']	['nee']
1F699CA1CAB272C36EF0A959E448112E6CC873EA	['niet gerapporteerd']	['niet gerapporteerd']	['nee']	['nee']	['niet gerapporteerd']	['nee']	['continue', 'aanvalsgewijs']	['niet gerapporteerd']	['rbk']	['nee']	['normaal']	['nee']	['niet gerapporteerd']	['ja']	['nee']	['periumbilicaal', 'rbk']	['nee']
20BD2D5344E2B57A4C4F724B18BC22D7B5A9A089	['niet gerapporteerd']	['toename', 'afname']	['nee']	['ja']	['niet gerapporteerd']	['nee']	['aanvalsgewijs']	['niet gerapporteerd']	['epigastrio']	['nee']	['normaal']	['nee']	['niet gerapporteerd']	['ja']	['nee']	['epigastrio']	['nee']
221D47CC95F4CC9E1C5E0427D465B1ADAA92CBDB	['acuut']	['toename']	['nee']	['ja']	['niet gerapporteerd']	['nee']	['aanvalsgewijs', 'continue']	['stekend']	['rok']	['nee']	['normaal']	['nee']	['niet gerapporteerd']	['nee']	['nee']	['rok']	['ja']
2263E1FB87A6D6FF8696C53E8D54C9C6E5A38AF5	['acuut']	['toename']	['nee']	['ja']	['niet gerapporteerd']	['nee']	['continue']	['stekend']	['rok']	['nee']	['brijig/dunner']	['nee']	['niet gerapporteerd']	['ja']	['nee']	['afwezig']	['ja']
2296504C8C8FD92E821D3B294C7801CEF3B5D797	['niet gerapporteerd']	['niet gerapporteerd']	['nee']	['nee']	['afname']	['ja']	['niet gerapporteerd']	['stekend']	['rok']	['nee']	['diarree']	['ja']	['niet gerapporteerd']	['ja']	['nee']	['rok']	['ja']
22A31DAC5597F92FB6BE0F056D7227F7EABD06AB	['acuut']	['niet gerapporteerd']	['nee']	['nee']	['niet gerapporteerd']	['nee']	['continue', 'aanvalsgewijs']	['niet gerapporteerd']	['hypogastrio']	['nee']	['normaal']	['nee']	['slank']	['ja']	['nee']	['epigastrio', 'hypogastrio']	['nee']
260DB7BBEDCB7BC095D7B3440694D19D47FFF46D	['niet gerapporteerd']	['afname']	['nee']	['nee']	['niet gerapporteerd']	['nee']	['aanvalsgewijs']	['stekend']	['hypogastrio']	['nee']	['brijig/dunner']	['nee']	['slank']	['ja']	['nee']	['rok']	['nee']
261ACD24A7822B0FB4578C19AB5957687A1199C7	['niet gerapporteerd']	['niet gerapporteerd']	['nee']	['ja']	['niet gerapporteerd']	['nee']	['niet gerapporteerd']	['stekend']	['rok']	['nee']	['niet gerapporteerd']	['nee']	['slank']	['nee']	['nee']	['lok', 'rok']	['nee']
286D57E93A606AE03D58400C50FB71560BABAFBB	['niet gerapporteerd']	['toename', 'afname']	['nee']	['nee']	['afname']	['ja']	['continue']	['zeurend', 'stekend']	['periumbilicaal']	['ja']	['normaal']	['nee']	['niet gerapporteerd']	['ja']	['ja']	['rok']	['ja']
298D8FFA1E4D4F3360F0E02FC6BBC76B6600A17B	['niet gerapporteerd']	['niet gerapporteerd']	['ja']	['nee']	['gelijk']	['nee']	['continue']	['niet gerapporteerd']	['afwezig']	['nee']	['normaal']	['nee']	['niet gerapporteerd']	['ja']	['nee']	['diffuus', 'rok']	['ja']
2B063092E51B3EAA94FCEC06F1ED663D999D419B	['acuut']	['niet gerapporteerd']	['nee']	['ja']	['niet gerapporteerd']	['nee']	['continue']	['niet gerapporteerd']	['rok']	['nee']	['niet gerapporteerd']	['nee']	['niet gerapporteerd']	['ja']	['nee']	['rok']	['ja']
2B83858DBAEAA03860C5BEB3065E95C351624B21	['niet gerapporteerd']	['afname']	['ja']	['ja']	['afname']	['ja']	['niet gerapporteerd']	['stekend']	['diffuus']	['ja']	['normaal']	['nee']	['adipeus']	['nee']	['ja']	['afwezig']	['ja']
2BB1F2B4DEC13F99742C75CEA5B7E6402A06963B	['niet gerapporteerd']	['afname', 'toename']	['nee']	['ja']	['afname']	['ja']	['niet gerapporteerd']	['niet gerapporteerd']	['hypogastrio']	['nee']	['niet gerapporteerd']	['nee']	['niet gerapporteerd']	['nee']	['nee']	['diffuus']	['nee']
2C5FC1295AFDF6EC3F4C25497605EA150AD67018	['geleidelijk']	['niet gerapporteerd']	['nee']	['nee']	['niet gerapporteerd']	['nee']	['niet gerapporteerd']	['niet gerapporteerd']	['rok']	['nee']	['niet gerapporteerd']	['nee']	['niet gerapporteerd']	['ja']	['ja']	['afwezig']	['ja']
2CF2979BCFB276F3B1A9EE28A901A8A358B5D8A2	['niet gerapporteerd']	['niet gerapporteerd']	['nee']	['nee']	['niet gerapporteerd']	['nee']	['niet gerapporteerd']	['zeurend']	['rok']	['nee']	['normaal']	['nee']	['adipeus']	['ja']	['ja']	['rok']	['ja']
2D6F0787085156EB7BCB6E072F1010CEDFD80FD2	['niet gerapporteerd']	['niet gerapporteerd']	['nee']	['nee']	['niet gerapporteerd']	['nee']	['niet gerapporteerd']	['niet gerapporteerd']	['rok']	['nee']	['normaal']	['nee']	['niet gerapporteerd']	['ja']	['nee']	['rok']	['nee']
2DCDC8652E2A9711C15482A6C3388BAFB4A14F91	['niet gerapporteerd']	['toename']	['nee']	['ja']	['niet gerapporteerd']	['nee']	['continue']	['niet gerapporteerd']	['flank rechts', 'rok']	['nee']	['normaal']	['nee']	['slank']	['ja']	['nee']	['rok']	['nee']
2DD43266A0E5F0EF4734267F165767FEB6AEC425	['niet gerapporteerd']	['niet gerapporteerd']	['ja']	['ja']	['niet gerapporteerd']	['nee']	['aanvalsgewijs']	['niet gerapporteerd']	['periumbilicaal', 'epigastrio']	['nee']	['normaal']	['nee']	['niet gerapporteerd']	['ja']	['nee']	['afwezig']	['ja']
2F62998917B9DC90155AE9CFF66664637A5B54C3	['niet gerapporteerd']	['toename']	['nee']	['ja']	['niet gerapporteerd']	['nee']	['niet gerapporteerd']	['krampend']	['rok']	['nee']	['brijig/dunner']	['nee']	['niet gerapporteerd']	['nee']	['nee']	['diffuus', 'rok']	['nee']
3148A55B63FB3F608F5D1544DA8FF9B0F795D345	['niet gerapporteerd']	['toename']	['nee']	['ja']	['afname']	['ja']	['continue']	['niet gerapporteerd']	['rok']	['nee']	['normaal']	['nee']	['adipeus']	['ja']	['ja']	['afwezig']	['ja']
329139F183D54E1159DBA9B921E12D5A74C5F799	['niet gerapporteerd']	['niet gerapporteerd']	['nee']	['ja']	['niet gerapporteerd']	['nee']	['continue', 'aanvalsgewijs']	['zeurend', 'stekend']	['periumbilicaal']	['nee']	['niet gerapporteerd']	['nee']	['niet gerapporteerd']	['ja']	['nee']	['diffuus', 'rok']	['ja']
32A3EB912E0DE53D37128DABDA2E694EB123F51E	['niet gerapporteerd']	['toename']	['nee']	['nee']	['afname']	['ja']	['niet gerapporteerd']	['stekend']	['hypogastrio']	['ja']	['normaal']	['nee']	['niet gerapporteerd']	['ja']	['ja']	['rok']	['nee']
32FA72459A99562ADAD68E4FED1E56BDF888ABE7	['niet gerapporteerd']	['toename']	['nee']	['ja']	['niet gerapporteerd']	['nee']	['niet gerapporteerd']	['zeurend', 'stekend']	['diffuus']	['ja']	['normaal']	['nee']	['niet gerapporteerd']	['nee']	['nee']	['afwezig']	['ja']
349AB41A0ABCFBBE6147F40C67C06632475A9BED	['niet gerapporteerd']	['toename']	['ja']	['nee']	['niet gerapporteerd']	['nee']	['continue', 'aanvalsgewijs']	['stekend']	['periumbilicaal', 'rok']	['nee']	['normaal']	['nee']	['adipeus']	['ja']	['ja']	['rok', 'diffuus']	['ja']
368E48BE75DBA47778346D47817A6FA9A9D3285A	['niet gerapporteerd']	['afname', 'toename']	['ja']	['nee']	['niet gerapporteerd']	['nee']	['continue']	['niet gerapporteerd']	['epigastrio']	['ja']	['diarree']	['nee']	['niet gerapporteerd']	['nee']	['ja']	['rbk', 'rok']	['ja']
371116D46960D2C5073E9EA5970440572326883C	['niet gerapporteerd']	['niet gerapporteerd']	['nee']	['nee']	['niet gerapporteerd']	['nee']	['continue', 'aanvalsgewijs']	['stekend']	['periumbilicaal']	['nee']	['brijig/dunner']	['nee']	['adipeus']	['ja']	['nee']	['rbk', 'periumbilicaal']	['nee']
37FE10189FB39472D63F3EB5741999FB67D05EA2	['niet gerapporteerd']	['niet gerapporteerd']	['ja']	['ja']	['niet gerapporteerd']	['nee']	['niet gerapporteerd']	['niet gerapporteerd']	['periumbilicaal']	['ja']	['niet gerapporteerd']	['nee']	['adipeus']	['ja']	['nee']	['afwezig']	['ja']
3804C0175C9127FAC2842B96A2795B43C57D15BA	['niet gerapporteerd']	['niet gerapporteerd']	['nee']	['ja']	['niet gerapporteerd']	['nee']	['continue']	['krampend']	['periumbilicaal']	['ja']	['diarree']	['nee']	['slank']	['ja']	['nee']	['rok', 'diffuus']	['ja']
38CCFEA4BD72EB7DF705D919AFAE1925E8B7CC88	['niet gerapporteerd']	['toename']	['ja']	['ja']	['afname']	['ja']	['niet gerapporteerd']	['krampend']	['periumbilicaal']	['nee']	['diarree']	['nee']	['niet gerapporteerd']	['ja']	['nee']	['periumbilicaal']	['nee']
39767AF48EA7B41412AF7C671CC0F73F8252A02B	['acuut']	['toename']	['nee']	['nee']	['niet gerapporteerd']	['nee']	['aanvalsgewijs']	['krampend']	['hypogastrio']	['nee']	['niet gerapporteerd']	['nee']	['adipeus']	['ja']	['nee']	['rbk']	['nee']
39A159DD9A558DA10834F6C6E547A7ED591622EA	['niet gerapporteerd']	['toename']	['ja']	['ja']	['niet gerapporteerd']	['nee']	['continue', 'aanvalsgewijs']	['niet gerapporteerd']	['rok']	['nee']	['normaal']	['nee']	['slank']	['ja']	['nee']	['periumbilicaal', 'rok']	['ja']
3AD624871C1A18B92F929CD8BC1FD0565636B961	['niet gerapporteerd']	['niet gerapporteerd']	['ja']	['ja']	['afname']	['ja']	['continue']	['niet gerapporteerd']	['rok']	['nee']	['niet gerapporteerd']	['nee']	['niet gerapporteerd']	['ja']	['nee']	['afwezig']	['ja']
3AE9024C8C3BDB6909CD058EE7E98B3638CF0E9E	['niet gerapporteerd']	['niet gerapporteerd']	['nee']	['nee']	['niet gerapporteerd']	['nee']	['continue', 'aanvalsgewijs']	['stekend']	['rok', 'lok']	['nee']	['hard/obstipatie']	['nee']	['niet gerapporteerd']	['ja']	['ja']	['rok']	['ja']
3CAF6417FD5759F0ECE07A8C7C0DD30C9A1960D3	['niet gerapporteerd']	['niet gerapporteerd']	['nee']	['nee']	['gelijk']	['nee']	['niet gerapporteerd']	['niet gerapporteerd']	['diffuus', 'hypogastrio']	['nee']	['diarree']	['nee']	['bolle buik']	['nee']	['nee']	['periumbilicaal']	['nee']
3D3F368EA4DE37BE9AFFFF9B6613D402BE970DCB	['niet gerapporteerd']	['niet gerapporteerd']	['ja']	['nee']	['afname']	['ja']	['niet gerapporteerd']	['niet gerapporteerd']	['hypogastrio']	['nee']	['niet gerapporteerd']	['nee']	['niet gerapporteerd']	['nee']	['nee']	['diffuus']	['nee']
3DBDACEB930D47D575190DF6F223E1D9561F7528	['acuut']	['niet gerapporteerd']	['nee']	['nee']	['gelijk']	['nee']	['niet gerapporteerd']	['stekend']	['hypogastrio']	['nee']	['normaal']	['nee']	['niet gerapporteerd']	['ja']	['nee']	['hypogastrio']	['nee']
3E23BEFC9B50D4CB9E2FF794EA62C103DD59B801	['niet gerapporteerd']	['niet gerapporteerd']	['nee']	['ja']	['niet gerapporteerd']	['nee']	['niet gerapporteerd']	['niet gerapporteerd']	['rok']	['nee']	['niet gerapporteerd']	['nee']	['niet gerapporteerd']	['ja']	['nee']	['rok']	['ja']
3F4599CB215527A906B47C6ED905D43FD103674C	['niet gerapporteerd']	['niet gerapporteerd']	['nee']	['ja']	['afname']	['ja']	['niet gerapporteerd']	['niet gerapporteerd']	['rbk', 'lbk']	['nee']	['niet gerapporteerd']	['nee']	['bolle buik', 'litteken']	['nee']	['nee']	['rok', 'rbk', 'lbk']	['nee']
3F9BEE4248149E1AD92C7645A0E1654D4B2B5E79	['acuut']	['toename']	['nee']	['nee']	['gelijk']	['nee']	['aanvalsgewijs']	['niet gerapporteerd']	['flank links']	['nee']	['normaal']	['nee']	['niet gerapporteerd']	['ja']	['nee']	['afwezig']	['nee']
4141FDC8321F5965CAC21B43482728C6E258B6B3	['niet gerapporteerd']	['niet gerapporteerd']	['nee']	['nee']	['niet gerapporteerd']	['nee']	['niet gerapporteerd']	['niet gerapporteerd']	['afwezig']	['nee']	['niet gerapporteerd']	['nee']	['adipeus']	['nee']	['nee']	['afwezig']	['nee']
415299D99B113F4FE71607A73E050458CAB34BC6	['niet gerapporteerd']	['niet gerapporteerd']	['nee']	['ja']	['niet gerapporteerd']	['nee']	['niet gerapporteerd']	['niet gerapporteerd']	['hypogastrio']	['nee']	['niet gerapporteerd']	['nee']	['niet gerapporteerd']	['ja']	['nee']	['hypogastrio']	['ja']
415335F6CEE79ED5B95A16FA9D133F020EC19AFA	['acuut']	['niet gerapporteerd']	['ja']	['nee']	['niet gerapporteerd']	['nee']	['niet gerapporteerd']	['niet gerapporteerd']	['rok', 'lok']	['nee']	['niet gerapporteerd']	['nee']	['niet gerapporteerd']	['ja']	['nee']	['rok', 'lok']	['nee']
4171A845B97024AED85520A0E270AFAA71F0CF89	['niet gerapporteerd']	['toename']	['nee']	['nee']	['niet gerapporteerd']	['nee']	['niet gerapporteerd']	['niet gerapporteerd']	['rok']	['nee']	['niet gerapporteerd']	['nee']	['niet gerapporteerd']	['ja']	['ja']	['afwezig']	['ja']
42626DFDB7F11245FAC21DF97A999E050069939B	['niet gerapporteerd']	['niet gerapporteerd']	['ja']	['nee']	['niet gerapporteerd']	['nee']	['continue']	['niet gerapporteerd']	['lok']	['nee']	['brijig/dunner']	['nee']	['niet gerapporteerd']	['ja']	['nee']	['lok']	['nee']
42AF90AEA66134D75E8044F35FFA62EF297B65D9	['niet gerapporteerd']	['niet gerapporteerd']	['nee']	['ja']	['niet gerapporteerd']	['nee']	['niet gerapporteerd']	['krampend']	['rok', 'lok']	['nee']	['niet gerapporteerd']	['nee']	['niet gerapporteerd']	['nee']	['nee']	['afwezig']	['nee']
43C611149E6B13D368C256D0C8B38DE851B40FA2	['niet gerapporteerd']	['toename']	['nee']	['nee']	['niet gerapporteerd']	['nee']	['continue']	['niet gerapporteerd']	['rok']	['nee']	['niet gerapporteerd']	['nee']	['niet gerapporteerd']	['nee']	['ja']	['afwezig']	['ja']
441A58CC7E58643B38137427E6D01955ED863B80	['niet gerapporteerd']	['niet gerapporteerd']	['nee']	['ja']	['niet gerapporteerd']	['nee']	['niet gerapporteerd']	['niet gerapporteerd']	['afwezig']	['nee']	['niet gerapporteerd']	['nee']	['niet gerapporteerd']	['ja']	['nee']	['afwezig']	['nee']
4490B5A90B48116FB36703E27365A2C532A5289F	['niet gerapporteerd']	['toename']	['nee']	['nee']	['niet gerapporteerd']	['nee']	['niet gerapporteerd']	['brandend']	['rok', 'lok']	['nee']	['hard/obstipatie']	['nee']	['niet gerapporteerd']	['nee']	['nee']	['afwezig']	['nee']
46AC6E9848567C5A038B872967B83B9DBAA407A9	['niet gerapporteerd']	['niet gerapporteerd']	['ja']	['nee']	['niet gerapporteerd']	['nee']	['niet gerapporteerd']	['niet gerapporteerd']	['periumbilicaal']	['ja']	['niet gerapporteerd']	['nee']	['niet gerapporteerd']	['ja']	['nee']	['diffuus', 'rok', 'rbk']	['nee']
484B003B456E1C8BE11317202F13B20EB024CBF9	['geleidelijk']	['toename']	['nee']	['nee']	['niet gerapporteerd']	['nee']	['continue']	['krampend']	['periumbilicaal']	['nee']	['normaal']	['nee']	['niet gerapporteerd']	['ja']	['nee']	['diffuus']	['ja']
49586A4781A32DE95922581FD3B58A07ADFE3AC5	['niet gerapporteerd']	['niet gerapporteerd']	['nee']	['nee']	['niet gerapporteerd']	['nee']	['niet gerapporteerd']	['krampend']	['rbk', 'epigastrio']	['nee']	['brijig/dunner']	['nee']	['slank']	['nee']	['nee']	['rbk']	['nee']
49F76961E1EE040CD05C8E17C70FA90778FDD5A2	['niet gerapporteerd']	['toename']	['nee']	['nee']	['niet gerapporteerd']	['nee']	['continue']	['niet gerapporteerd']	['periumbilicaal']	['nee']	['niet gerapporteerd']	['nee']	['slank']	['ja']	['nee']	['diffuus', 'periumbilicaal']	['nee']
4A18378CA24A7AD3585AC73C34F250A6D9641234	['acuut']	['niet gerapporteerd']	['ja']	['nee']	['niet gerapporteerd']	['nee']	['aanvalsgewijs']	['niet gerapporteerd']	['rbk']	['nee']	['niet gerapporteerd']	['nee']	['adipeus']	['ja']	['nee']	['rbk']	['nee']
4C41D89D1D1C06225CB51028CA16D8B0CEBA9551	['niet gerapporteerd']	['afname']	['ja']	['ja']	['niet gerapporteerd']	['nee']	['niet gerapporteerd']	['krampend', 'stekend']	['hypogastrio']	['ja']	['niet gerapporteerd']	['nee']	['niet gerapporteerd']	['ja']	['nee']	['rok']	['nee']
4D6B4C3742BFF1EA09E84EA51BF4C8030E7204F8	['niet gerapporteerd']	['niet gerapporteerd']	['nee']	['ja']	['niet gerapporteerd']	['nee']	['niet gerapporteerd']	['niet gerapporteerd']	['rok']	['nee']	['niet gerapporteerd']	['nee']	['niet gerapporteerd']	['ja']	['nee']	['afwezig']	['ja']
4E49A0323BA0F594FE37A0CCFC40BF8A78800F01	['niet gerapporteerd']	['niet gerapporteerd']	['nee']	['nee']	['niet gerapporteerd']	['nee']	['niet gerapporteerd']	['niet gerapporteerd']	['afwezig']	['nee']	['niet gerapporteerd']	['nee']	['niet gerapporteerd']	['ja']	['nee']	['afwezig']	['nee']
50A2BD88A0CBC397AF779E1702077EB276E5F8F4	['acuut']	['toename']	['nee']	['ja']	['niet gerapporteerd']	['nee']	['niet gerapporteerd']	['niet gerapporteerd']	['rok']	['nee']	['normaal']	['nee']	['niet gerapporteerd']	['ja']	['ja']	['rok']	['ja']
50CB7F7534D18E9A0D91A712FEF16A48833F474F	['niet gerapporteerd']	['niet gerapporteerd']	['ja']	['ja']	['niet gerapporteerd']	['nee']	['niet gerapporteerd']	['niet gerapporteerd']	['afwezig']	['nee']	['niet gerapporteerd']	['nee']	['bolle buik']	['ja']	['nee']	['lok']	['nee']
51AB5E4634E1B2B7FF91ECAACC7CF63B654EE7D7	['niet gerapporteerd']	['niet gerapporteerd']	['nee']	['nee']	['niet gerapporteerd']	['nee']	['niet gerapporteerd']	['krampend']	['periumbilicaal']	['ja']	['niet gerapporteerd']	['nee']	['adipeus']	['ja']	['nee']	['rok', 'lok']	['nee']
51F3DBB8BA2382AC34BB0D0BCF3D0FB463406766	['acuut']	['niet gerapporteerd']	['nee']	['ja']	['niet gerapporteerd']	['nee']	['aanvalsgewijs']	['niet gerapporteerd']	['rok']	['nee']	['niet gerapporteerd']	['nee']	['slank']	['ja']	['ja']	['rok']	['nee']
5548DF5FF4C4B94FD977CE64D45E72F5825AEED3	['acuut']	['niet gerapporteerd']	['nee']	['nee']	['niet gerapporteerd']	['nee']	['aanvalsgewijs']	['krampend']	['rok']	['nee']	['diarree']	['nee']	['adipeus']	['ja']	['nee']	['rok']	['nee']
5687641760EA687189D1F0EB45DDDA50C20EE2DB	['niet gerapporteerd']	['niet gerapporteerd']	['ja']	['nee']	['niet gerapporteerd']	['nee']	['continue', 'aanvalsgewijs']	['krampend']	['periumbilicaal']	['ja']	['niet gerapporteerd']	['nee']	['bolle buik']	['ja']	['ja']	['rok']	['nee']
569E87A946EACCADB981F60DD7F7E6123F397AF5	['acuut']	['niet gerapporteerd']	['nee']	['ja']	['niet gerapporteerd']	['nee']	['niet gerapporteerd']	['niet gerapporteerd']	['flank links', 'epigastrio']	['nee']	['normaal']	['nee']	['niet gerapporteerd']	['ja']	['nee']	['diffuus']	['nee']
5761003E9DA755C49819EA9ED37E0E3811E47D34	['niet gerapporteerd']	['niet gerapporteerd']	['ja']	['nee']	['gelijk']	['nee']	['aanvalsgewijs']	['stekend']	['rok']	['nee']	['niet gerapporteerd']	['nee']	['niet gerapporteerd']	['ja']	['nee']	['rok']	['nee']
59E948D9BE56B68BC938D2FBA077686998E5EA80	['acuut']	['niet gerapporteerd']	['nee']	['ja']	['niet gerapporteerd']	['nee']	['niet gerapporteerd']	['niet gerapporteerd']	['afwezig']	['nee']	['niet gerapporteerd']	['nee']	['litteken']	['ja']	['nee']	['diffuus', 'rok']	['nee']
5A2744C868665185F0CAFA59A999DEE8EA4B4EE9	['niet gerapporteerd']	['niet gerapporteerd']	['nee']	['ja']	['gelijk']	['nee']	['niet gerapporteerd']	['krampend']	['hypogastrio']	['nee']	['normaal']	['nee']	['niet gerapporteerd']	['nee']	['nee']	['rok', 'periumbilicaal']	['nee']
5B412B7B5718E38C8B8FB91AE662AAAA2B34429F	['niet gerapporteerd']	['niet gerapporteerd']	['nee']	['ja']	['afname']	['ja']	['niet gerapporteerd']	['niet gerapporteerd']	['rok']	['nee']	['normaal']	['nee']	['niet gerapporteerd']	['ja']	['nee']	['rok']	['nee']
5C1F3043E0D2CBEA310C99B108A7615D0DF549EC	['niet gerapporteerd']	['toename']	['nee']	['nee']	['afname']	['ja']	['aanvalsgewijs']	['niet gerapporteerd']	['lok']	['nee']	['niet gerapporteerd']	['nee']	['bolle buik']	['nee']	['nee']	['diffuus']	['nee']
5C7B277BA74ADE6D61FDD4E5E2166F7F45EFEE5F	['niet gerapporteerd']	['toename']	['ja']	['nee']	['niet gerapporteerd']	['nee']	['continue']	['zeurend', 'stekend']	['rok']	['nee']	['brijig/dunner']	['nee']	['adipeus']	['ja']	['nee']	['diffuus', 'rok']	['nee']
5C9CED69EE029944BC54D694B8CE4F9F27A8B1D5	['niet gerapporteerd']	['niet gerapporteerd']	['nee']	['nee']	['niet gerapporteerd']	['nee']	['aanvalsgewijs']	['niet gerapporteerd']	['periumbilicaal']	['ja']	['niet gerapporteerd']	['nee']	['niet gerapporteerd']	['ja']	['nee']	['rok', 'diffuus']	['nee']
5E0F2103F8132EA31C9D0D47129B893959107944	['niet gerapporteerd']	['niet gerapporteerd']	['nee']	['ja']	['niet gerapporteerd']	['nee']	['niet gerapporteerd']	['niet gerapporteerd']	['epigastrio']	['ja']	['normaal']	['nee']	['niet gerapporteerd']	['ja']	['nee']	['afwezig']	['ja']
5F2629E479500F51EC570A28BCBB3490A304AD7D	['niet gerapporteerd']	['niet gerapporteerd']	['nee']	['ja']	['niet gerapporteerd']	['nee']	['continue']	['niet gerapporteerd']	['diffuus']	['ja']	['brijig/dunner']	['nee']	['slank']	['nee']	['nee']	['rok']	['ja']
5F5C6D426100C6BE30F13299F5A5D7BCB7826BB6	['niet gerapporteerd']	['niet gerapporteerd']	['nee']	['nee']	['niet gerapporteerd']	['nee']	['niet gerapporteerd']	['niet gerapporteerd']	['afwezig']	['nee']	['niet gerapporteerd']	['nee']	['niet gerapporteerd']	['nee']	['nee']	['afwezig']	['nee']
5F6FF5CA39E520E3C80306B5A03AC335A26A1367	['acuut']	['niet gerapporteerd']	['nee']	['ja']	['afname']	['ja']	['continue']	['zeurend', 'stekend']	['periumbilicaal']	['nee']	['brijig/dunner']	['nee']	['niet gerapporteerd']	['ja']	['ja']	['diffuus', 'periumbilicaal', 'rok', 'hypogastrio']	['nee']
60CB90BEBF3FCAEB387C8014454C9B49312E3060	['niet gerapporteerd']	['niet gerapporteerd']	['ja']	['nee']	['afname']	['ja']	['niet gerapporteerd']	['niet gerapporteerd']	['rok']	['nee']	['normaal']	['nee']	['niet gerapporteerd']	['ja']	['nee']	['rok', 'lok']	['nee']
6272931966901EB96D821CCF7FC13172872AD177	['niet gerapporteerd']	['toename']	['nee']	['nee']	['afname']	['ja']	['continue']	['zeurend']	['rbk', 'lbk']	['nee']	['diarree', 'normaal']	['nee']	['niet gerapporteerd']	['ja']	['nee']	['epigastrio']	['nee']
6461B522A39E8AD85319DD0537B1FE93688793E4	['niet gerapporteerd']	['niet gerapporteerd']	['nee']	['ja']	['niet gerapporteerd']	['nee']	['niet gerapporteerd']	['niet gerapporteerd']	['rok']	['nee']	['niet gerapporteerd']	['nee']	['slank']	['nee']	['ja']	['diffuus']	['ja']
6537BB6BCF47AC349AB5ECEC7950D1E59D1A706A	['niet gerapporteerd']	['niet gerapporteerd']	['ja']	['nee']	['niet gerapporteerd']	['nee']	['niet gerapporteerd']	['niet gerapporteerd']	['flank rechts', 'rok', 'rbk']	['nee']	['niet gerapporteerd']	['nee']	['niet gerapporteerd']	['ja']	['nee']	['rbk', 'rok']	['nee']
65F2B6EE654AADC65EA82E0EC1190C9AFBC36DC4	['niet gerapporteerd']	['toename']	['nee']	['nee']	['afname']	['ja']	['continue']	['niet gerapporteerd']	['afwezig']	['nee']	['normaal']	['nee']	['niet gerapporteerd']	['nee']	['ja']	['lok', 'lbk']	['nee']
6775911083B594E61BFCD10F609DA66890C5D6AB	['niet gerapporteerd']	['toename']	['nee']	['ja']	['afname']	['ja']	['continue']	['zeurend']	['rok']	['nee']	['normaal']	['nee']	['slank']	['nee']	['ja']	['afwezig']	['ja']
6982A3D28975625B95F823B938352881D2294AA2	['niet gerapporteerd']	['niet gerapporteerd']	['ja']	['nee']	['niet gerapporteerd']	['nee']	['niet gerapporteerd']	['niet gerapporteerd']	['periumbilicaal']	['nee']	['niet gerapporteerd']	['nee']	['niet gerapporteerd']	['ja']	['nee']	['periumbilicaal']	['nee']
6BBBAFD9E29FD8A6C4731D7C1CABA80738BD85B5	['niet gerapporteerd']	['niet gerapporteerd']	['ja']	['ja']	['gelijk']	['nee']	['aanvalsgewijs']	['niet gerapporteerd']	['rok']	['nee']	['brijig/dunner']	['nee']	['niet gerapporteerd']	['ja']	['nee']	['rok']	['nee']
6C4DC5114EF22B8057AAC4F43C0E413D3053DA7F	['niet gerapporteerd']	['niet gerapporteerd']	['ja']	['nee']	['niet gerapporteerd']	['nee']	['niet gerapporteerd']	['niet gerapporteerd']	['epigastrio']	['ja']	['niet gerapporteerd']	['nee']	['niet gerapporteerd']	['ja']	['nee']	['rok']	['nee']
6CB7DD67516905091D878DE03ACA32DC7FF8E03D	['niet gerapporteerd']	['niet gerapporteerd']	['nee']	['nee']	['niet gerapporteerd']	['nee']	['niet gerapporteerd']	['krampend', 'zeurend', 'stekend']	['rok']	['nee']	['niet gerapporteerd']	['nee']	['slank']	['ja']	['nee']	['periumbilicaal', 'rbk']	['nee']
6D1FB86D4004A944D466FD569A5376F542BC5401	['niet gerapporteerd']	['toename']	['nee']	['ja']	['niet gerapporteerd']	['nee']	['niet gerapporteerd']	['niet gerapporteerd']	['rok']	['nee']	['normaal', 'brijig/dunner']	['nee']	['niet gerapporteerd']	['ja']	['nee']	['rok']	['ja']
70DF0E7754787C1B27CFF2348CCE6DFF06F67438	['acuut']	['toename']	['nee']	['ja']	['niet gerapporteerd']	['nee']	['continue']	['niet gerapporteerd']	['afwezig']	['ja']	['brijig/dunner']	['nee']	['niet gerapporteerd']	['ja']	['nee']	['rok']	['ja']
715FDFECEA235E1ADC78ABC507BEB7F8A93D3263	['niet gerapporteerd']	['niet gerapporteerd']	['nee']	['nee']	['niet gerapporteerd']	['nee']	['niet gerapporteerd']	['niet gerapporteerd']	['periumbilicaal']	['ja']	['normaal']	['nee']	['niet gerapporteerd']	['ja']	['nee']	['rok']	['ja']
74841B69967C841888B27FFA0175AA30DB02F98B	['acuut']	['niet gerapporteerd']	['nee']	['ja']	['afname']	['ja']	['aanvalsgewijs', 'continue']	['niet gerapporteerd']	['rok']	['nee']	['normaal']	['nee']	['slank']	['ja']	['ja']	['rbk']	['ja']
74B3F7CC41E3C9E6ADD631E613B1395596CCC091	['niet gerapporteerd']	['niet gerapporteerd']	['nee']	['ja']	['niet gerapporteerd']	['nee']	['continue']	['niet gerapporteerd']	['diffuus']	['nee']	['diarree']	['nee']	['niet gerapporteerd']	['ja']	['nee']	['rok', 'lok', 'periumbilicaal']	['nee']
75A7BF184FBC20F5E6C3A366B7224D02F042D386	['geleidelijk']	['toename']	['nee']	['ja']	['niet gerapporteerd']	['nee']	['continue']	['niet gerapporteerd']	['rok']	['nee']	['normaal']	['nee']	['niet gerapporteerd']	['ja']	['ja']	['afwezig']	['ja']
772E445ABA0EFC18ED2F40EC0987267C79FF83C9	['niet gerapporteerd']	['toename']	['nee']	['nee']	['niet gerapporteerd']	['nee']	['aanvalsgewijs']	['stekend']	['afwezig']	['ja']	['diarree']	['nee']	['niet gerapporteerd']	['ja']	['nee']	['rok']	['ja']
77B0B7E23C2D2DB5C354EBFCB2F17165CE05784F	['acuut']	['niet gerapporteerd']	['nee']	['nee']	['niet gerapporteerd']	['nee']	['niet gerapporteerd']	['niet gerapporteerd']	['afwezig']	['nee']	['niet gerapporteerd']	['nee']	['niet gerapporteerd']	['nee']	['nee']	['afwezig']	['nee']
77D0F039EA21EEBA7FBC3A70108ECD4E0B150B15	['niet gerapporteerd']	['niet gerapporteerd']	['nee']	['ja']	['niet gerapporteerd']	['nee']	['niet gerapporteerd']	['niet gerapporteerd']	['epigastrio']	['nee']	['brijig/dunner']	['nee']	['niet gerapporteerd']	['ja']	['nee']	['epigastrio', 'rbk']	['nee']
77E69CDD18F8D64333A66BD33DB8D77E8EDD4301	['niet gerapporteerd']	['toename']	['ja']	['ja']	['afname']	['ja']	['continue']	['niet gerapporteerd']	['periumbilicaal']	['nee']	['normaal']	['ja']	['niet gerapporteerd']	['ja']	['ja']	['afwezig']	['ja']
78ED8848C4B9DA50B50294E589EEA650996465DC	['niet gerapporteerd']	['afname']	['nee']	['nee']	['niet gerapporteerd']	['nee']	['continue']	['niet gerapporteerd']	['afwezig']	['nee']	['normaal']	['nee']	['niet gerapporteerd']	['nee']	['nee']	['periumbilicaal', 'rok', 'lok', 'diffuus']	['nee']
79156643B06132C8D6A2DCA152B2A1E660A96824	['niet gerapporteerd']	['niet gerapporteerd']	['nee']	['ja']	['afname']	['ja']	['niet gerapporteerd']	['niet gerapporteerd']	['rok', 'lok']	['nee']	['diarree']	['ja']	['niet gerapporteerd']	['ja']	['ja']	['rok', 'lok']	['ja']
7AEE1EB6DCDC4E40C805AABA6B132607604C8878	['niet gerapporteerd']	['toename']	['nee']	['ja']	['niet gerapporteerd']	['nee']	['niet gerapporteerd']	['niet gerapporteerd']	['afwezig']	['nee']	['niet gerapporteerd']	['nee']	['adipeus']	['ja']	['nee']	['afwezig']	['ja']
7B02A1F3504E5A8628604F8133D180BD2BACB65C	['niet gerapporteerd']	['toename']	['nee']	['ja']	['niet gerapporteerd']	['nee']	['continue']	['niet gerapporteerd']	['diffuus']	['nee']	['brijig/dunner']	['nee']	['slank']	['nee']	['nee']	['rok', 'rbk']	['ja']
7B17DB8D1C64ACA0910E70A5D4E899CF27FE629D	['acuut']	['niet gerapporteerd']	['ja']	['nee']	['niet gerapporteerd']	['nee']	['niet gerapporteerd']	['zeurend']	['rok']	['nee']	['normaal']	['ja']	['niet gerapporteerd']	['ja']	['nee']	['afwezig']	['ja']
7E22FD0BDD343A7D205B967AA2B1184C64BD9982	['niet gerapporteerd']	['toename', 'afname']	['nee']	['ja']	['afname']	['ja']	['niet gerapporteerd']	['niet gerapporteerd']	['epigastrio', 'rok']	['nee']	['brijig/dunner']	['nee']	['niet gerapporteerd']	['ja']	['nee']	['rok']	['nee']
7EAE2D777D492F94B923C924DC46BB11A77F54DD	['niet gerapporteerd']	['niet gerapporteerd']	['nee']	['nee']	['niet gerapporteerd']	['nee']	['aanvalsgewijs']	['niet gerapporteerd']	['periumbilicaal']	['nee']	['niet gerapporteerd']	['nee']	['niet gerapporteerd']	['ja']	['nee']	['periumbilicaal']	['nee']
7F647773F28DB3DF2A3C422001A1CA82DDFDCB22	['acuut']	['niet gerapporteerd']	['ja']	['ja']	['niet gerapporteerd']	['nee']	['continue']	['niet gerapporteerd']	['rok', 'lbk']	['nee']	['brijig/dunner']	['nee']	['niet gerapporteerd']	['ja']	['ja']	['rok', 'lbk']	['nee']
8033D55C7175B06A1D4418764CEC36AEB4ABC47A	['niet gerapporteerd']	['niet gerapporteerd']	['nee']	['nee']	['niet gerapporteerd']	['nee']	['niet gerapporteerd']	['niet gerapporteerd']	['flank links']	['nee']	['niet gerapporteerd']	['ja']	['niet gerapporteerd']	['ja']	['ja']	['diffuus', 'lok']	['nee']
82547948A6A5E91B93B2BAACAE3F943508FD7EFA	['niet gerapporteerd']	['niet gerapporteerd']	['nee']	['ja']	['niet gerapporteerd']	['nee']	['niet gerapporteerd']	['niet gerapporteerd']	['rok']	['nee']	['niet gerapporteerd']	['nee']	['niet gerapporteerd']	['nee']	['nee']	['diffuus']	['ja']
85469694A0E11F4B0B78B9DF6C1CB480A07ECDDF	['acuut']	['toename']	['nee']	['nee']	['niet gerapporteerd']	['nee']	['niet gerapporteerd']	['niet gerapporteerd']	['rok']	['nee']	['normaal']	['nee']	['niet gerapporteerd']	['ja']	['nee']	['afwezig']	['ja']
854C29AEF1471D3A9204083CB088C08CC194C013	['acuut']	['niet gerapporteerd']	['nee']	['ja']	['gelijk']	['nee']	['continue']	['stekend']	['periumbilicaal']	['ja']	['normaal']	['nee']	['niet gerapporteerd']	['ja']	['ja']	['rok']	['nee']
86B198AE10D42D8BDD3B17292D111C675BF72572	['niet gerapporteerd']	['niet gerapporteerd']	['ja']	['nee']	['afname']	['ja']	['niet gerapporteerd']	['niet gerapporteerd']	['diffuus']	['nee']	['niet gerapporteerd']	['nee']	['niet gerapporteerd']	['nee']	['nee']	['diffuus']	['ja']
87252A2161354FB3F1BF45FA6C281AF8F943D38A	['niet gerapporteerd']	['niet gerapporteerd']	['nee']	['ja']	['afname']	['ja']	['niet gerapporteerd']	['niet gerapporteerd']	['periumbilicaal']	['ja']	['diarree']	['nee']	['bolle buik']	['ja']	['ja']	['hypogastrio', 'rok']	['nee']
876E86BE1304B86552CF7F46AE28176D91AC42C5	['acuut']	['niet gerapporteerd']	['nee']	['nee']	['niet gerapporteerd']	['nee']	['niet gerapporteerd']	['niet gerapporteerd']	['afwezig']	['nee']	['normaal']	['nee']	['adipeus']	['nee']	['nee']	['diffuus', 'periumbilicaal']	['nee']
88DE0E2B36187C15EF9D78ACB2A4D39458E9035B	['niet gerapporteerd']	['toename']	['nee']	['ja']	['afname']	['ja']	['niet gerapporteerd']	['niet gerapporteerd']	['rok', 'flank rechts']	['nee']	['normaal']	['nee']	['niet gerapporteerd']	['ja']	['nee']	['rok']	['nee']
8AEE546D2BEB89A1E6B69995B6B95659FDDD811D	['acuut']	['niet gerapporteerd']	['nee']	['nee']	['niet gerapporteerd']	['nee']	['continue']	['niet gerapporteerd']	['afwezig']	['nee']	['normaal']	['nee']	['niet gerapporteerd']	['ja']	['nee']	['rok']	['nee']
8B8A257A6D324A911B4129E1B25DBDD5065EDADA	['niet gerapporteerd']	['niet gerapporteerd']	['nee']	['nee']	['niet gerapporteerd']	['nee']	['aanvalsgewijs']	['krampend']	['rok', 'hypogastrio']	['nee']	['brijig/dunner']	['nee']	['niet gerapporteerd']	['ja']	['nee']	['afwezig']	['nee']
8CBEE4A050CB16EE8D15B82DA23890C2052CFD71	['niet gerapporteerd']	['niet gerapporteerd']	['nee']	['ja']	['niet gerapporteerd']	['nee']	['niet gerapporteerd']	['niet gerapporteerd']	['diffuus']	['nee']	['normaal']	['nee']	['adipeus']	['nee']	['ja']	['diffuus']	['nee']
8CD7D60CCD966900FF401BD52CD214BC4F603029	['niet gerapporteerd']	['toename']	['nee']	['ja']	['niet gerapporteerd']	['nee']	['aanvalsgewijs']	['niet gerapporteerd']	['rok']	['nee']	['brijig/dunner']	['nee']	['niet gerapporteerd']	['ja']	['nee']	['diffuus', 'rok']	['nee']
8EA2F0810D8A8FC7499447E31A0759B429B9F5F0	['niet gerapporteerd']	['toename', 'afname']	['nee']	['nee']	['gelijk']	['nee']	['niet gerapporteerd']	['zeurend']	['afwezig']	['nee']	['niet gerapporteerd']	['nee']	['litteken']	['nee']	['nee']	['rok', 'rbk']	['ja']
9083AE5FFEA051BE38471E1ADBFF909B3411C13A	['acuut']	['niet gerapporteerd']	['nee']	['ja']	['niet gerapporteerd']	['nee']	['niet gerapporteerd']	['niet gerapporteerd']	['rok']	['nee']	['niet gerapporteerd']	['nee']	['litteken']	['ja']	['nee']	['rok']	['nee']
909BE0595AA5AD57B30A222629F1ACC1C25395A4	['niet gerapporteerd']	['niet gerapporteerd']	['ja']	['nee']	['niet gerapporteerd']	['nee']	['niet gerapporteerd']	['niet gerapporteerd']	['rok']	['nee']	['niet gerapporteerd']	['nee']	['niet gerapporteerd']	['nee']	['nee']	['afwezig']	['nee']
914EBC9DA860A6E2CF9C9C07433DEEBDEF52364D	['niet gerapporteerd']	['niet gerapporteerd']	['nee']	['ja']	['afname']	['ja']	['niet gerapporteerd']	['niet gerapporteerd']	['rok', 'lok']	['nee']	['diarree']	['nee']	['adipeus']	['ja']	['ja']	['hypogastrio']	['nee']
92175008A0C10A1966A275B8E240BCAC89B9BA4A	['niet gerapporteerd']	['niet gerapporteerd']	['ja']	['ja']	['niet gerapporteerd']	['nee']	['continue']	['stekend']	['periumbilicaal']	['ja']	['brijig/dunner', 'hard/obstipatie']	['nee']	['niet gerapporteerd']	['ja']	['nee']	['afwezig']	['ja']
95A4FFEA27DB97424DAB6708A1D313A521124E33	['niet gerapporteerd']	['niet gerapporteerd']	['ja']	['ja']	['niet gerapporteerd']	['nee']	['continue']	['stekend']	['hypogastrio']	['nee']	['brijig/dunner']	['nee']	['adipeus', 'bolle buik']	['nee']	['nee']	['diffuus', 'rok']	['nee']
981A7898131201B2838E774C4229E37BF9CA8482	['niet gerapporteerd']	['niet gerapporteerd']	['ja']	['ja']	['niet gerapporteerd']	['nee']	['niet gerapporteerd']	['stekend']	['diffuus']	['ja']	['niet gerapporteerd']	['nee']	['niet gerapporteerd']	['ja']	['ja']	['afwezig']	['ja']
9823DD81E602FA1127D08E9D44CCBF3965344776	['niet gerapporteerd']	['niet gerapporteerd']	['nee']	['ja']	['niet gerapporteerd']	['nee']	['aanvalsgewijs', 'continue']	['zeurend', 'stekend']	['epigastrio']	['ja']	['normaal']	['nee']	['niet gerapporteerd']	['ja']	['ja']	['rok']	['ja']
9A5B9B7B95C8451ADEF4D9CC23FDF04FF7440907	['niet gerapporteerd']	['niet gerapporteerd']	['nee']	['nee']	['gelijk']	['nee']	['continue']	['zeurend']	['rok']	['nee']	['normaal']	['nee']	['adipeus']	['ja']	['ja']	['afwezig']	['ja']
9C10190CD5D371F3681A8D5F24A7F2486DC763BB	['niet gerapporteerd']	['niet gerapporteerd']	['nee']	['ja']	['niet gerapporteerd']	['nee']	['continue']	['stekend']	['epigastrio']	['ja']	['niet gerapporteerd']	['nee']	['niet gerapporteerd']	['ja']	['nee']	['afwezig']	['ja']
9C658F0CF64C0C5A1EAB4DE28BAAC1A190ADB46C	['niet gerapporteerd']	['toename']	['nee']	['ja']	['niet gerapporteerd']	['nee']	['niet gerapporteerd']	['krampend']	['rok']	['nee']	['niet gerapporteerd']	['nee']	['niet gerapporteerd']	['ja']	['nee']	['rok']	['nee']
9DEBCEC9373FA8F1DF46E58EDF5476775740CAAA	['niet gerapporteerd']	['niet gerapporteerd']	['nee']	['nee']	['niet gerapporteerd']	['nee']	['niet gerapporteerd']	['niet gerapporteerd']	['lok', 'lbk']	['ja']	['niet gerapporteerd']	['nee']	['niet gerapporteerd']	['ja']	['nee']	['diffuus']	['nee']
9E9130EE5CFDE752B7EE56FB3F77F4609914C074	['niet gerapporteerd']	['niet gerapporteerd']	['ja']	['nee']	['niet gerapporteerd']	['nee']	['continue']	['niet gerapporteerd']	['diffuus']	['ja']	['niet gerapporteerd']	['nee']	['niet gerapporteerd']	['ja']	['nee']	['afwezig']	['ja']
9FFC18327E49749B8AC5072477A0F76B1A9DCBD0	['niet gerapporteerd']	['niet gerapporteerd']	['ja']	['ja']	['niet gerapporteerd']	['nee']	['niet gerapporteerd']	['niet gerapporteerd']	['rok']	['nee']	['hard/obstipatie']	['nee']	['niet gerapporteerd']	['ja']	['ja']	['diffuus']	['nee']
A21866261853002D8C1B024D28C6D92942AF3FAE	['niet gerapporteerd']	['toename']	['nee']	['nee']	['niet gerapporteerd']	['nee']	['continue']	['stekend']	['epigastrio']	['nee']	['normaal']	['nee']	['niet gerapporteerd']	['nee']	['nee']	['rok']	['nee']
A2291D111D408236D3C7E709E750B962B86F3B1E	['niet gerapporteerd']	['afname']	['nee']	['nee']	['niet gerapporteerd']	['nee']	['continue']	['niet gerapporteerd']	['rok', 'flank rechts']	['nee']	['normaal']	['nee']	['adipeus']	['nee']	['nee']	['rok', 'rbk']	['nee']
A2864EF665CFB5494ED522972F35F0EFAEEDE2EE	['niet gerapporteerd']	['niet gerapporteerd']	['ja']	['nee']	['niet gerapporteerd']	['nee']	['niet gerapporteerd']	['niet gerapporteerd']	['periumbilicaal']	['nee']	['niet gerapporteerd']	['nee']	['niet gerapporteerd']	['ja']	['nee']	['afwezig']	['nee']
A2E9DA1314208DB3A3263F548D1E66227F672169	['niet gerapporteerd']	['toename']	['nee']	['nee']	['afname']	['ja']	['continue']	['niet gerapporteerd']	['hypogastrio']	['nee']	['normaal']	['nee']	['niet gerapporteerd']	['nee']	['nee']	['lok']	['nee']
A3BB6A34F0AC43784EB2BFFB8EF09A592B023918	['niet gerapporteerd']	['toename']	['nee']	['ja']	['niet gerapporteerd']	['nee']	['aanvalsgewijs']	['niet gerapporteerd']	['rbk', 'epigastrio']	['nee']	['niet gerapporteerd']	['nee']	['niet gerapporteerd']	['nee']	['nee']	['afwezig']	['nee']
A3E42977818F4C64152B7CEE974D25A8E1ABC2EE	['acuut']	['niet gerapporteerd']	['nee']	['ja']	['niet gerapporteerd']	['nee']	['niet gerapporteerd']	['niet gerapporteerd']	['rok']	['nee']	['normaal']	['nee']	['niet gerapporteerd']	['ja']	['nee']	['rok', 'rbk']	['nee']
A4D7E8125B6A0F590136DC59DE89393825516606	['niet gerapporteerd']	['niet gerapporteerd']	['ja']	['nee']	['niet gerapporteerd']	['nee']	['niet gerapporteerd']	['niet gerapporteerd']	['diffuus']	['nee']	['brijig/dunner']	['nee']	['litteken']	['ja']	['nee']	['rok', 'lok']	['nee']
A4E1767A2172838D395D91CEF2006719AAED9F1C	['niet gerapporteerd']	['niet gerapporteerd']	['nee']	['ja']	['afname']	['ja']	['continue']	['niet gerapporteerd']	['epigastrio', 'flank beiderzijds']	['ja']	['brijig/dunner']	['nee']	['niet gerapporteerd']	['nee']	['ja']	['rok']	['ja']
A6843A6141D3DCC155765D6F1E63C1D551DC5274	['niet gerapporteerd']	['niet gerapporteerd']	['nee']	['ja']	['afname']	['ja']	['niet gerapporteerd']	['niet gerapporteerd']	['periumbilicaal']	['ja']	['normaal']	['nee']	['niet gerapporteerd']	['nee']	['nee']	['diffuus']	['ja']
A6991C12F13B33D161A29A8A516563FBA187FEFC	['niet gerapporteerd']	['niet gerapporteerd']	['ja']	['nee']	['niet gerapporteerd']	['nee']	['continue']	['niet gerapporteerd']	['rok']	['nee']	['brijig/dunner']	['nee']	['niet gerapporteerd']	['ja']	['ja']	['rok']	['nee']
A8712ED8FFEC7F66152C832188F330E2C833BB8F	['niet gerapporteerd']	['niet gerapporteerd']	['nee']	['ja']	['niet gerapporteerd']	['nee']	['aanvalsgewijs', 'continue']	['niet gerapporteerd']	['rbk']	['nee']	['niet gerapporteerd']	['nee']	['adipeus']	['ja']	['nee']	['rbk']	['nee']
A93986E61AB6EFC7F6F71D9F8BA46D035D72BE06	['geleidelijk']	['toename']	['nee']	['ja']	['niet gerapporteerd']	['nee']	['niet gerapporteerd']	['krampend']	['periumbilicaal']	['ja']	['niet gerapporteerd']	['nee']	['niet gerapporteerd']	['nee']	['nee']	['afwezig']	['nee']
A9ACF47305657D4C7FA47BCB226731189BCAD1AD	['niet gerapporteerd']	['niet gerapporteerd']	['nee']	['nee']	['afname']	['ja']	['niet gerapporteerd']	['zeurend']	['lok']	['ja']	['hard/obstipatie']	['nee']	['niet gerapporteerd']	['ja']	['nee']	['rok', 'lok']	['nee']
AAF6906B0C9F37A4455AB2B8C6BB5607E53555F9	['niet gerapporteerd']	['afname', 'toename']	['ja']	['ja']	['afname']	['ja']	['niet gerapporteerd']	['niet gerapporteerd']	['diffuus']	['ja']	['diarree']	['ja']	['slank']	['ja']	['nee']	['epigastrio', 'rok']	['nee']
ACAAD7B6C889AC204F65588D84C2DFFEAB4D638E	['niet gerapporteerd']	['niet gerapporteerd']	['ja']	['nee']	['niet gerapporteerd']	['nee']	['aanvalsgewijs']	['stekend']	['epigastrio']	['nee']	['diarree']	['nee']	['niet gerapporteerd']	['nee']	['nee']	['hypogastrio', 'rok']	['nee']
AD4B32EB51DF4E349745A1CA807C671CB211E930	['niet gerapporteerd']	['toename']	['ja']	['ja']	['niet gerapporteerd']	['nee']	['niet gerapporteerd']	['stekend']	['rok']	['nee']	['normaal']	['nee']	['niet gerapporteerd']	['ja']	['nee']	['afwezig']	['ja']
ADF37CEB1E3B1DF85AAFE759E353449477DD18F5	['niet gerapporteerd']	['niet gerapporteerd']	['nee']	['nee']	['afname']	['ja']	['niet gerapporteerd']	['niet gerapporteerd']	['rok']	['nee']	['brijig/dunner']	['nee']	['niet gerapporteerd']	['ja']	['nee']	['rok']	['nee']
AED4012CC9D163BAF832C7F1E0D5C4BD8E1160BB	['niet gerapporteerd']	['toename']	['nee']	['nee']	['niet gerapporteerd']	['nee']	['continue']	['niet gerapporteerd']	['rok']	['nee']	['niet gerapporteerd']	['nee']	['niet gerapporteerd']	['ja']	['nee']	['rok']	['nee']
AED6C726272E237DD5B3559C952ECA0AD2F25BDA	['niet gerapporteerd']	['niet gerapporteerd']	['nee']	['ja']	['niet gerapporteerd']	['nee']	['niet gerapporteerd']	['niet gerapporteerd']	['rok']	['nee']	['normaal']	['ja']	['niet gerapporteerd']	['nee']	['ja']	['rok', 'lok']	['ja']
B0E8A00B52B4126E8F7632214865013D0B41B714	['acuut']	['niet gerapporteerd']	['nee']	['nee']	['afname']	['ja']	['continue']	['niet gerapporteerd']	['periumbilicaal']	['nee']	['hard/obstipatie']	['nee']	['niet gerapporteerd']	['ja']	['nee']	['afwezig']	['nee']
B6AE680A6E628C097D96B0A0D697FE3EE35BE6B5	['niet gerapporteerd']	['toename']	['nee']	['ja']	['niet gerapporteerd']	['nee']	['continue']	['stekend']	['diffuus']	['ja']	['brijig/dunner', 'normaal']	['nee']	['adipeus']	['ja']	['nee']	['rok']	['ja']
BC1835DE58C54933A95BB00211026D9695AE3F23	['niet gerapporteerd']	['toename']	['nee']	['ja']	['afname']	['ja']	['continue']	['niet gerapporteerd']	['rbk']	['ja']	['hard/obstipatie']	['nee']	['slank']	['ja']	['ja']	['rok']	['ja']
BCAED7207B97C35DE3A60BEF94A14ECBF424874D	['niet gerapporteerd']	['niet gerapporteerd']	['nee']	['ja']	['niet gerapporteerd']	['nee']	['aanvalsgewijs']	['niet gerapporteerd']	['rbk']	['nee']	['normaal']	['nee']	['niet gerapporteerd']	['nee']	['nee']	['afwezig']	['nee']
BDF1405B82EA0A6E19F19412648D21D9C80A5253	['niet gerapporteerd']	['niet gerapporteerd']	['nee']	['nee']	['niet gerapporteerd']	['nee']	['niet gerapporteerd']	['krampend']	['rok', 'lok']	['ja']	['niet gerapporteerd']	['nee']	['niet gerapporteerd']	['ja']	['nee']	['rok']	['nee']
BE08C361AA6427F910F195A67164035D566B5E90	['niet gerapporteerd']	['niet gerapporteerd']	['nee']	['ja']	['niet gerapporteerd']	['nee']	['continue']	['zeurend']	['periumbilicaal']	['ja']	['brijig/dunner']	['nee']	['niet gerapporteerd']	['nee']	['nee']	['rok']	['nee']
C1712481A627BEDB66BD7E00DA087EBBE3FEA75D	['niet gerapporteerd']	['niet gerapporteerd']	['nee']	['ja']	['niet gerapporteerd']	['nee']	['niet gerapporteerd']	['niet gerapporteerd']	['hypogastrio']	['nee']	['niet gerapporteerd']	['nee']	['slank']	['nee']	['nee']	['diffuus']	['nee']
C574AD0D376CF05270A23668295A78204336BC1E	['niet gerapporteerd']	['toename']	['ja']	['ja']	['niet gerapporteerd']	['nee']	['continue']	['niet gerapporteerd']	['periumbilicaal']	['ja']	['normaal']	['nee']	['niet gerapporteerd']	['ja']	['nee']	['rok']	['ja']
C5CD1C1B9E83D6556EAD31D6FEFB43D8DC8D2F45	['niet gerapporteerd']	['afname', 'toename']	['nee']	['ja']	['niet gerapporteerd']	['nee']	['continue']	['niet gerapporteerd']	['rbk']	['nee']	['normaal']	['nee']	['litteken']	['nee']	['ja']	['rbk']	['nee']
C5F50D58EDE80C17A0F30AA9FC39EB04DBD23CE6	['niet gerapporteerd']	['niet gerapporteerd']	['ja']	['ja']	['gelijk']	['nee']	['continue']	['krampend']	['rok', 'lok']	['nee']	['normaal']	['nee']	['adipeus']	['ja']	['ja']	['rok', 'lok', 'hypogastrio']	['nee']
C5F7C845935139CBC641AEBBB3972973146C7A25	['niet gerapporteerd']	['toename']	['nee']	['ja']	['niet gerapporteerd']	['nee']	['niet gerapporteerd']	['niet gerapporteerd']	['rok']	['nee']	['normaal']	['nee']	['slank']	['ja']	['ja']	['rok']	['ja']
C7C325E3AA26A6016C508A51F1DCE532F006B7D9	['niet gerapporteerd']	['niet gerapporteerd']	['nee']	['ja']	['afname']	['ja']	['niet gerapporteerd']	['niet gerapporteerd']	['periumbilicaal']	['ja']	['normaal']	['nee']	['niet gerapporteerd']	['nee']	['nee']	['rok']	['ja']
C88498C6CD336AF399DE9AE512E51A57DE47B5D1	['geleidelijk']	['toename']	['nee']	['nee']	['niet gerapporteerd']	['nee']	['continue']	['zeurend', 'brandend']	['rok', 'lok']	['nee']	['brijig/dunner']	['nee']	['adipeus']	['ja']	['nee']	['afwezig']	['nee']
C8907AA2822EA85E638C0A2E485AAAF0474CC7CF	['niet gerapporteerd']	['niet gerapporteerd']	['ja']	['ja']	['niet gerapporteerd']	['nee']	['niet gerapporteerd']	['niet gerapporteerd']	['periumbilicaal', 'rok']	['nee']	['niet gerapporteerd']	['nee']	['niet gerapporteerd']	['ja']	['ja']	['rok', 'periumbilicaal']	['ja']
C90D9B5E35A1B263B252C32E180FF74D57E252F5	['niet gerapporteerd']	['toename']	['nee']	['nee']	['niet gerapporteerd']	['nee']	['niet gerapporteerd']	['niet gerapporteerd']	['afwezig']	['nee']	['niet gerapporteerd']	['nee']	['niet gerapporteerd']	['nee']	['nee']	['lok', 'lbk']	['nee']
C9AA12F326C16FA8533835460535B94B46648A50	['niet gerapporteerd']	['toename']	['nee']	['nee']	['niet gerapporteerd']	['nee']	['continue']	['niet gerapporteerd']	['rok', 'lok']	['nee']	['niet gerapporteerd']	['nee']	['niet gerapporteerd']	['ja']	['nee']	['rok', 'lok']	['nee']
CBFFB5C86DAB81F56EEA3F16004F019F6615071A	['niet gerapporteerd']	['niet gerapporteerd']	['nee']	['nee']	['niet gerapporteerd']	['nee']	['niet gerapporteerd']	['niet gerapporteerd']	['epigastrio']	['ja']	['niet gerapporteerd']	['nee']	['niet gerapporteerd']	['ja']	['nee']	['diffuus', 'hypogastrio', 'lok', 'rok']	['nee']
CCEB1FFD8D9EA81895A0DB16A3DF3706ED2858CF	['acuut']	['niet gerapporteerd']	['nee']	['nee']	['niet gerapporteerd']	['nee']	['continue']	['niet gerapporteerd']	['hypogastrio']	['ja']	['niet gerapporteerd']	['nee']	['niet gerapporteerd']	['ja']	['nee']	['rok']	['nee']
CD06656E9970413EFFC5AC45574FFCFFE139AD0F	['niet gerapporteerd']	['toename']	['nee']	['ja']	['afname']	['ja']	['niet gerapporteerd']	['niet gerapporteerd']	['diffuus']	['nee']	['niet gerapporteerd']	['nee']	['adipeus']	['ja']	['ja']	['diffuus']	['nee']
CD72BE3EE68FA19C560F5B4E119FD719BD7A44BC	['niet gerapporteerd']	['niet gerapporteerd']	['ja']	['nee']	['afname']	['ja']	['niet gerapporteerd']	['niet gerapporteerd']	['diffuus']	['ja']	['brijig/dunner']	['nee']	['slank']	['ja']	['ja']	['rok']	['nee']
CE16FC73D5CD03921644D9361049B2A9696AD6C6	['niet gerapporteerd']	['niet gerapporteerd']	['nee']	['nee']	['niet gerapporteerd']	['nee']	['aanvalsgewijs', 'continue']	['niet gerapporteerd']	['hypogastrio']	['nee']	['niet gerapporteerd']	['nee']	['niet gerapporteerd']	['ja']	['ja']	['rok', 'lok']	['nee']
D333E60805073429CE0E4E5455FA3C910DDFED66	['acuut']	['niet gerapporteerd']	['nee']	['nee']	['niet gerapporteerd']	['nee']	['aanvalsgewijs']	['niet gerapporteerd']	['epigastrio']	['nee']	['niet gerapporteerd']	['nee']	['niet gerapporteerd']	['ja']	['nee']	['epigastrio']	['nee']
D6419A0858A2AD2865E4EAA731A9B27A3BBC55D8	['niet gerapporteerd']	['toename']	['ja']	['nee']	['afname']	['ja']	['continue']	['krampend']	['rok']	['nee']	['brijig/dunner']	['nee']	['adipeus']	['ja']	['nee']	['rok']	['nee']
DAF6CC7C7D31ECD5261290B73B005647B865E096	['niet gerapporteerd']	['niet gerapporteerd']	['nee']	['ja']	['niet gerapporteerd']	['nee']	['niet gerapporteerd']	['niet gerapporteerd']	['diffuus']	['nee']	['diarree']	['nee']	['bolle buik']	['nee']	['nee']	['diffuus', 'lok']	['nee']
DB3411DFEA1663037D9933C8C85401D06991C6E1	['niet gerapporteerd']	['toename']	['nee']	['ja']	['niet gerapporteerd']	['nee']	['continue']	['niet gerapporteerd']	['periumbilicaal']	['ja']	['niet gerapporteerd']	['nee']	['slank']	['ja']	['ja']	['afwezig']	['ja']
DC9AF23FED9ABD055F90147DE4F3987F0D6199FE	['niet gerapporteerd']	['toename']	['nee']	['nee']	['niet gerapporteerd']	['nee']	['niet gerapporteerd']	['niet gerapporteerd']	['periumbilicaal']	['nee']	['niet gerapporteerd']	['nee']	['niet gerapporteerd']	['nee']	['nee']	['rok', 'rbk']	['ja']
DCC62201981F024A5D70654685EF771BB893149B	['niet gerapporteerd']	['niet gerapporteerd']	['nee']	['nee']	['niet gerapporteerd']	['nee']	['continue']	['niet gerapporteerd']	['epigastrio']	['nee']	['normaal']	['nee']	['niet gerapporteerd']	['ja']	['nee']	['rbk', 'rok']	['nee']
DCEAFD95D6FF47AB621E963980F4BE1E8469FEC8	['niet gerapporteerd']	['niet gerapporteerd']	['ja']	['nee']	['niet gerapporteerd']	['nee']	['continue']	['niet gerapporteerd']	['rok', 'flank rechts']	['nee']	['niet gerapporteerd']	['nee']	['niet gerapporteerd']	['ja']	['nee']	['hypogastrio', 'rok']	['ja']
DDD109D88E3FAA2CF1A6E4117457FA342B9C9CE0	['niet gerapporteerd']	['toename']	['nee']	['ja']	['afname']	['ja']	['continue', 'aanvalsgewijs']	['stekend']	['rbk', 'lbk']	['nee']	['diarree']	['nee']	['niet gerapporteerd']	['ja']	['nee']	['rbk', 'epigastrio']	['nee']
DEFC981AA6D38BBE77120945B67590B2C7E0AAB6	['niet gerapporteerd']	['toename']	['ja']	['ja']	['niet gerapporteerd']	['nee']	['niet gerapporteerd']	['niet gerapporteerd']	['lok']	['ja']	['normaal']	['nee']	['adipeus']	['ja']	['nee']	['hypogastrio', 'lok', 'rok']	['nee']
DF871F9944C8AC304F2CB373927C20B491069656	['niet gerapporteerd']	['niet gerapporteerd']	['nee']	['ja']	['afname']	['ja']	['continue']	['niet gerapporteerd']	['rok']	['nee']	['diarree']	['nee']	['niet gerapporteerd']	['ja']	['nee']	['rok']	['ja']
DFB3EAF059385E5165E5DB85628CB3D26A3DA6C9	['geleidelijk']	['toename', 'afname']	['nee']	['nee']	['afname']	['ja']	['continue', 'aanvalsgewijs']	['zeurend']	['hypogastrio']	['ja']	['brijig/dunner']	['nee']	['slank']	['ja']	['ja']	['rok']	['nee']
E07C5B3707F8FF50550201DC914B97505D8D76A8	['acuut']	['niet gerapporteerd']	['nee']	['ja']	['niet gerapporteerd']	['nee']	['niet gerapporteerd']	['stekend', 'krampend']	['periumbilicaal']	['nee']	['brijig/dunner']	['nee']	['niet gerapporteerd']	['ja']	['ja']	['diffuus']	['nee']
E0A685EF2F7B85BB526BB1BE80E91672BD41406E	['niet gerapporteerd']	['niet gerapporteerd']	['nee']	['ja']	['niet gerapporteerd']	['nee']	['continue']	['niet gerapporteerd']	['periumbilicaal']	['nee']	['normaal']	['nee']	['niet gerapporteerd']	['ja']	['nee']	['rok', 'periumbilicaal']	['ja']
E3EA78125CD85DD154CD72090DDC2C50B2D0813A	['niet gerapporteerd']	['niet gerapporteerd']	['nee']	['ja']	['niet gerapporteerd']	['nee']	['niet gerapporteerd']	['niet gerapporteerd']	['afwezig']	['nee']	['niet gerapporteerd']	['nee']	['bolle buik']	['nee']	['nee']	['diffuus']	['nee']
E415D08329ABE857EBDC5130018608B8CA96AEA7	['niet gerapporteerd']	['niet gerapporteerd']	['ja']	['ja']	['niet gerapporteerd']	['nee']	['niet gerapporteerd']	['niet gerapporteerd']	['rok']	['nee']	['niet gerapporteerd']	['nee']	['niet gerapporteerd']	['ja']	['ja']	['rok', 'lok']	['nee']
E41706B59947CFFA6FC0650BD8BB12C9013E051B	['niet gerapporteerd']	['niet gerapporteerd']	['nee']	['nee']	['niet gerapporteerd']	['nee']	['continue']	['stekend']	['rok']	['nee']	['normaal']	['nee']	['adipeus']	['ja']	['ja']	['afwezig']	['ja']
E6D719ADBCD05F8DBB408A2D567D0021F10A033A	['niet gerapporteerd']	['toename']	['nee']	['nee']	['niet gerapporteerd']	['nee']	['aanvalsgewijs']	['niet gerapporteerd']	['periumbilicaal']	['ja']	['niet gerapporteerd']	['nee']	['slank']	['nee']	['nee']	['diffuus']	['ja']
E840D76C3D2EDA7FE22D9D842619F859F3C9754C	['niet gerapporteerd']	['toename']	['ja']	['ja']	['niet gerapporteerd']	['nee']	['continue']	['krampend']	['hypogastrio']	['nee']	['normaal']	['nee']	['niet gerapporteerd']	['ja']	['ja']	['rok', 'lok']	['ja']
E9FA165EB8EFA2B17EB4C9D39339504AE340C047	['niet gerapporteerd']	['niet gerapporteerd']	['nee']	['nee']	['niet gerapporteerd']	['nee']	['continue']	['niet gerapporteerd']	['epigastrio', 'periumbilicaal']	['nee']	['diarree']	['nee']	['adipeus']	['ja']	['ja']	['diffuus', 'epigastrio']	['nee']
EC64E05A3EA0A085671016C9881829F318F459D2	['niet gerapporteerd']	['toename']	['nee']	['ja']	['niet gerapporteerd']	['nee']	['niet gerapporteerd']	['niet gerapporteerd']	['periumbilicaal']	['ja']	['niet gerapporteerd']	['nee']	['niet gerapporteerd']	['nee']	['nee']	['afwezig']	['ja']
ECE553E11B283C6B55F1A2B31707F51943FBEDD4	['niet gerapporteerd']	['toename']	['ja']	['ja']	['niet gerapporteerd']	['nee']	['continue', 'aanvalsgewijs']	['niet gerapporteerd']	['rbk', 'rok']	['nee']	['niet gerapporteerd']	['nee']	['niet gerapporteerd']	['ja']	['nee']	['rbk']	['nee']
ED9759158132C614044954476D4C7BDC70712AB6	['niet gerapporteerd']	['toename']	['nee']	['ja']	['niet gerapporteerd']	['nee']	['aanvalsgewijs', 'continue']	['krampend']	['rok', 'lok']	['nee']	['diarree']	['nee']	['slank']	['nee']	['nee']	['diffuus', 'periumbilicaal']	['nee']
EE1C17A7609B3CA14A180E00EF7F34DD3BFF3AC9	['niet gerapporteerd']	['afname']	['ja']	['ja']	['gelijk']	['nee']	['continue']	['krampend', 'stekend', 'zeurend']	['periumbilicaal']	['ja']	['brijig/dunner']	['nee']	['slank']	['nee']	['nee']	['rok']	['ja']
EEDF0FAFFF79B6FD4D60148C07F7E79B3622F5D1	['acuut']	['afname', 'toename']	['nee']	['nee']	['niet gerapporteerd']	['nee']	['niet gerapporteerd']	['niet gerapporteerd']	['afwezig']	['nee']	['niet gerapporteerd']	['nee']	['niet gerapporteerd']	['ja']	['nee']	['diffuus']	['nee']
EF4D714195766EEA62A4BA6DF7659F6A49503CB6	['niet gerapporteerd']	['niet gerapporteerd']	['nee']	['nee']	['niet gerapporteerd']	['nee']	['niet gerapporteerd']	['zeurend']	['epigastrio']	['nee']	['brijig/dunner', 'diarree']	['nee']	['niet gerapporteerd']	['ja']	['nee']	['diffuus', 'rok']	['nee']
EFD41E49D196C0B7BA7D4D244A21B9F510D94E45	['niet gerapporteerd']	['toename']	['nee']	['ja']	['niet gerapporteerd']	['nee']	['niet gerapporteerd']	['zeurend']	['rok']	['nee']	['niet gerapporteerd']	['ja']	['adipeus']	['ja']	['ja']	['rok']	['nee']
F313014259B40D4173FD3DAB5EF04470EF92EA68	['niet gerapporteerd']	['niet gerapporteerd']	['nee']	['ja']	['afname']	['ja']	['niet gerapporteerd']	['niet gerapporteerd']	['periumbilicaal']	['ja']	['normaal']	['nee']	['niet gerapporteerd']	['nee']	['nee']	['afwezig']	['nee']
F447754FD29366A81A729090400DA215B9FE0B30	['niet gerapporteerd']	['niet gerapporteerd']	['ja']	['nee']	['niet gerapporteerd']	['nee']	['continue']	['niet gerapporteerd']	['periumbilicaal']	['ja']	['normaal']	['nee']	['slank']	['ja']	['ja']	['afwezig']	['ja']
F64409B4872EAABA3A5CC19709CCC2CBE14F3F97	['niet gerapporteerd']	['niet gerapporteerd']	['nee']	['nee']	['niet gerapporteerd']	['nee']	['niet gerapporteerd']	['zeurend']	['rok', 'lok']	['ja']	['diarree']	['nee']	['niet gerapporteerd']	['ja']	['ja']	['afwezig']	['ja']
F68845A0427BB86D33E2D46F859B9FA81138CF4B	['niet gerapporteerd']	['toename']	['nee']	['ja']	['niet gerapporteerd']	['nee']	['continue']	['niet gerapporteerd']	['afwezig']	['nee']	['normaal']	['nee']	['niet gerapporteerd']	['ja']	['nee']	['periumbilicaal']	['nee']
F906167349E6530077607D0300EA28993CFE856C	['niet gerapporteerd']	['niet gerapporteerd']	['nee']	['ja']	['niet gerapporteerd']	['nee']	['continue']	['niet gerapporteerd']	['rok']	['nee']	['niet gerapporteerd']	['nee']	['niet gerapporteerd']	['ja']	['ja']	['rok']	['nee']
FAAEC9CB5B6A489A4DBB474FF84925B651580122	['niet gerapporteerd']	['niet gerapporteerd']	['nee']	['ja']	['niet gerapporteerd']	['nee']	['continue', 'aanvalsgewijs']	['niet gerapporteerd']	['epigastrio']	['ja']	['niet gerapporteerd']	['nee']	['niet gerapporteerd']	['ja']	['nee']	['rok']	['nee']
FDE516E37FD8E5C55E5014BC605D99C96248BF7F	['niet gerapporteerd']	['niet gerapporteerd']	['nee']	['ja']	['niet gerapporteerd']	['nee']	['niet gerapporteerd']	['niet gerapporteerd']	['epigastrio']	['nee']	['niet gerapporteerd']	['nee']	['bolle buik']	['ja']	['nee']	['afwezig']	['nee']
FE400923F732A2D8693120BDA3BE28D454CFA11F	['niet gerapporteerd']	['niet gerapporteerd']	['ja']	['ja']	['niet gerapporteerd']	['nee']	['niet gerapporteerd']	['niet gerapporteerd']	['periumbilicaal']	['ja']	['normaal']	['nee']	['slank']	['nee']	['nee']	['rok', 'rbk']	['ja']
FF95F55406CCB90F211F631C05D9DC2235EDB6FD	['acuut']	['toename']	['nee']	['nee']	['afname']	['ja']	['continue']	['niet gerapporteerd']	['rok', 'lok']	['nee']	['niet gerapporteerd']	['ja']	['adipeus']	['nee']	['nee']	['rok', 'lok']	['nee']

## Sheet: LLM Minimal Prompt Annotations
LLM Minimal Prompt Annotations
pseudo_id	abdomen drukpijn locatie_pred_unify_syn	misselijkheid_pred	verloop buikpijnklachten_pred	ontstaanswijze buikpijnklachten_pred	abdomen drukpijn locatie mcburney_pred	loslaatpijn_pred	afname eetlust_pred	koorts_pred	abdomen inspectie_pred	mictie pollakisurie_pred	ontlasting consistentie_pred	locatie pijn_pred_unify_syn	buikpijnpatroon_pred	aard van de pijn_pred	migratie rok_pred	abdomen palpatie soepel_pred
0113EED0393508AC13D68FBAFA65900FBD227E60	['epigastrio']	['nee']	['niet gerapporteerd']	['niet gerapporteerd']	['nee']	['nee']	['ja']	['nee']	['bolle buik']	['nee']	['brijig/dunner']	['epigastrio']	['niet gerapporteerd']	['niet gerapporteerd']	['nee']	['nee']
01B5BDB0E5677912B179121C4029421F28958326	['lbk']	['nee']	['afname', 'toename']	['acuut']	['nee']	['ja']	['ja']	['nee']	['bolle buik', 'adipeus']	['nee']	['normaal']	['lbk', 'rok', 'lok']	['continue']	['niet gerapporteerd']	['nee']	['ja']
021B33E2CA8FC6EF1B5FAC23552E6FC57C600E46	['afwezig']	['nee']	['niet gerapporteerd']	['niet gerapporteerd']	['nee']	['nee']	['ja']	['ja']	['slank']	['ja']	['niet gerapporteerd']	['lok']	['niet gerapporteerd']	['brandend']	['nee']	['ja']
031972956070C5908562CB19EA2A5017D6350421	['rbk']	['nee']	['niet gerapporteerd']	['acuut']	['nee']	['nee']	['nee']	['nee']	['slank']	['nee']	['normaal']	['flank rechts']	['niet gerapporteerd']	['niet gerapporteerd']	['nee']	['ja']
03F80810ED1308E1F535220D85F484CCCB4B77ED	['rok']	['nee']	['toename']	['geleidelijk']	['ja']	['ja']	['ja']	['nee']	['niet gerapporteerd']	['nee']	['normaal']	['rok']	['aanvalsgewijs']	['niet gerapporteerd']	['nee']	['nee']
03F80887F6E5788E7D4442CF1C29694F890D2CFE	['lok', 'hypogastrio']	['nee']	['toename']	['geleidelijk']	['nee']	['ja']	['ja']	['nee']	['niet gerapporteerd']	['nee']	['brijig/dunner']	['rok', 'lok', 'hypogastrio']	['continue']	['stekend', 'zeurend']	['nee']	['ja']
06B207026052C1A707A32784027017DA3525E53B	['rok']	['nee']	['toename']	['geleidelijk']	['nee']	['ja']	['nee']	['ja']	['slank']	['nee']	['normaal']	['periumbilicaal', 'rok']	['aanvalsgewijs']	['niet gerapporteerd']	['ja']	['ja']
06CF92EB819DAB27CFEA13B52CD5B3DC9D44111B	['diffuus']	['ja']	['toename']	['geleidelijk']	['nee']	['nee']	['ja']	['nee']	['bolle buik']	['nee']	['brijig/dunner']	['diffuus']	['continue']	['niet gerapporteerd']	['nee']	['ja']
088B4825538799B459D4021BC52A67AC8DAE34C7	['rok', 'periumbilicaal']	['ja']	['niet gerapporteerd']	['acuut']	['ja']	['nee']	['ja']	['nee']	['niet gerapporteerd']	['ja']	['normaal']	['periumbilicaal', 'rok']	['aanvalsgewijs']	['stekend']	['ja']	['nee']
08978751ECE7F3E382DDDD7997FFED392CB51B7D	['lok']	['nee']	['toename']	['niet gerapporteerd']	['nee']	['nee']	['nee']	['nee']	['niet gerapporteerd']	['nee']	['hard/obstipatie']	['flank links']	['niet gerapporteerd']	['zeurend']	['nee']	['ja']
09986DF049BF0784FF55DF3969F8A2B11F91DCC1	['lok']	['ja']	['toename']	['geleidelijk']	['ja']	['nee']	['nee']	['nee']	['niet gerapporteerd']	['nee']	['brijig/dunner']	['periumbilicaal']	['aanvalsgewijs']	['stekend', 'zeurend']	['ja']	['nee']
0A3AD34FEC0989EDCC230C83CB181F44FE955831	['diffuus']	['nee']	['toename']	['niet gerapporteerd']	['nee']	['nee']	['nee']	['nee']	['bolle buik', 'litteken']	['nee']	['niet gerapporteerd']	['diffuus']	['niet gerapporteerd']	['niet gerapporteerd']	['nee']	['nee']
0C3E2B506B28A8C5A856F0136ADBBF44905BC0A8	['rok']	['nee']	['niet gerapporteerd']	['geleidelijk']	['nee']	['nee']	['nee']	['nee']	['slank']	['nee']	['niet gerapporteerd']	['rok']	['aanvalsgewijs']	['niet gerapporteerd']	['nee']	['ja']
0CD5F009A7235105BD7288459CDA830443E935F0	['epigastrio']	['ja']	['niet gerapporteerd']	['niet gerapporteerd']	['nee']	['nee']	['nee']	['nee']	['slank']	['nee']	['brijig/dunner']	['epigastrio']	['niet gerapporteerd']	['niet gerapporteerd']	['nee']	['ja']
0EC0CC9BD874D7F19A1F162EC9A3EF4B51B0AA29	['epigastrio']	['nee']	['niet gerapporteerd']	['acuut']	['nee']	['nee']	['nee']	['nee']	['bolle buik']	['nee']	['normaal']	['epigastrio']	['niet gerapporteerd']	['niet gerapporteerd']	['nee']	['ja']
0ED88DA7571861D175F8576317B6A4AE6ED0CC95	['rok']	['nee']	['toename']	['geleidelijk']	['ja']	['ja']	['nee']	['nee']	['niet gerapporteerd']	['nee']	['normaal']	['rok']	['aanvalsgewijs']	['niet gerapporteerd']	['nee']	['ja']
0FC335D4DA7545F30FC8D8637A788222856A593E	['rbk', 'rok']	['nee']	['niet gerapporteerd']	['niet gerapporteerd']	['nee']	['nee']	['nee']	['nee']	['niet gerapporteerd']	['nee']	['niet gerapporteerd']	['rbk', 'flank rechts']	['aanvalsgewijs']	['niet gerapporteerd']	['nee']	['ja']
1052FC7B5542E324181A9C575AA2D1517DDF31EA	['periumbilicaal', 'rok']	['nee']	['niet gerapporteerd']	['acuut']	['nee']	['nee']	['nee']	['nee']	['niet gerapporteerd']	['nee']	['niet gerapporteerd']	['periumbilicaal']	['niet gerapporteerd']	['niet gerapporteerd']	['ja']	['nee']
116F913C6857CFBE5328A0EFC74EC815C357B9CE	['rok']	['ja']	['toename']	['acuut']	['nee']	['ja']	['ja']	['ja']	['niet gerapporteerd']	['nee']	['normaal']	['rbk', 'periumbilicaal']	['aanvalsgewijs', 'continue']	['niet gerapporteerd']	['nee']	['ja']
12041F4DD5B99BD9889B64C10FC50CD7CE8133F3	['rok']	['nee']	['toename']	['geleidelijk']	['ja']	['ja']	['nee']	['nee']	['litteken']	['nee']	['normaal']	['rok']	['continue']	['niet gerapporteerd']	['nee']	['ja']
12557748B9F725043CCC35D1C555D1AFE2822C73	['rok']	['nee']	['toename']	['acuut']	['nee']	['nee']	['nee']	['nee']	['niet gerapporteerd']	['nee']	['normaal']	['flank rechts']	['continue']	['zeurend']	['nee']	['ja']
14EC709865C17E0A4FBE463E3A0BC58F7AC9BE1E	['epigastrio', 'hypogastrio', 'rbk']	['ja']	['niet gerapporteerd']	['acuut']	['nee']	['nee']	['nee']	['nee']	['niet gerapporteerd']	['nee']	['normaal']	['rok']	['aanvalsgewijs']	['niet gerapporteerd']	['ja']	['ja']
151C2F0A4C42BC201C8387EB5BD911159A8FBAA9	['afwezig']	['nee']	['niet gerapporteerd']	['niet gerapporteerd']	['nee']	['nee']	['nee']	['nee']	['bolle buik']	['nee']	['niet gerapporteerd']	['afwezig']	['niet gerapporteerd']	['niet gerapporteerd']	['nee']	['nee']
1607CE9BE5ED0EF4FB3B2617C1631E8C3C9CF969	['rok']	['nee']	['toename']	['geleidelijk']	['nee']	['nee']	['nee']	['nee']	['niet gerapporteerd']	['nee']	['normaal']	['rok']	['continue']	['stekend']	['nee']	['ja']
16F5DDC83D1D6E456DE3FB991911B962E99A5D32	['rok', 'periumbilicaal']	['ja']	['niet gerapporteerd']	['geleidelijk']	['ja']	['nee']	['nee']	['nee']	['niet gerapporteerd']	['nee']	['niet gerapporteerd']	['periumbilicaal', 'rok']	['continue']	['niet gerapporteerd']	['nee']	['ja']
17A153DB6598E3A0938E089A1803E68C3F8FBAD3	['afwezig']	['nee']	['toename']	['geleidelijk']	['ja']	['ja']	['nee']	['nee']	['slank']	['nee']	['niet gerapporteerd']	['periumbilicaal', 'rok']	['continue']	['stekend']	['ja']	['nee']
17E05C5AF2C63953E430C95EECB6B7B041AF4335	['rbk', 'lbk', 'rok', 'lok']	['nee']	['afname']	['geleidelijk']	['nee']	['ja']	['ja']	['nee']	['litteken']	['nee']	['normaal', 'hard/obstipatie']	['diffuus']	['aanvalsgewijs']	['stekend', 'krampend']	['nee']	['nee']
19651ABC3EE95CC1D4535888DBF5176F652DFFC0	['epigastrio']	['ja']	['niet gerapporteerd']	['acuut']	['nee']	['nee']	['nee']	['nee']	['niet gerapporteerd']	['nee']	['niet gerapporteerd']	['epigastrio']	['aanvalsgewijs']	['niet gerapporteerd']	['nee']	['ja']
1A72B51A5848C32895540F00E508BAFE3DEDA5F0	['rok', 'lok']	['ja']	['niet gerapporteerd']	['geleidelijk']	['ja']	['ja']	['nee']	['nee']	['litteken']	['nee']	['niet gerapporteerd']	['rok', 'periumbilicaal']	['niet gerapporteerd']	['krampend']	['nee']	['nee']
1BC183B89116E9B580051AA0D46094FC5F18297B	['rok']	['ja']	['niet gerapporteerd']	['acuut']	['nee']	['nee']	['ja']	['nee']	['bolle buik', 'litteken']	['nee']	['niet gerapporteerd']	['lok']	['aanvalsgewijs']	['stekend']	['nee']	['nee']
1E830BE87B317517F7A361DDCCF231D53BD646E8	['diffuus']	['ja']	['niet gerapporteerd']	['geleidelijk']	['nee']	['nee']	['ja']	['nee']	['niet gerapporteerd']	['nee']	['niet gerapporteerd']	['hypogastrio']	['aanvalsgewijs']	['niet gerapporteerd']	['nee']	['ja']
1EC2C31D0AA1AE37B3E3405BE0F53BCBB1BED165	['afwezig']	['ja']	['niet gerapporteerd']	['geleidelijk']	['ja']	['ja']	['ja']	['ja']	['niet gerapporteerd']	['nee']	['normaal']	['rok', 'lok']	['continue']	['zeurend']	['nee']	['nee']
1EEFC8809BF2A36A139B48F905C0F064D9EE7077	['rok']	['nee']	['toename']	['acuut']	['nee']	['nee']	['nee']	['nee']	['niet gerapporteerd']	['nee']	['niet gerapporteerd']	['rok', 'lok']	['aanvalsgewijs']	['krampend']	['ja']	['ja']
1F699CA1CAB272C36EF0A959E448112E6CC873EA	['rbk']	['nee']	['niet gerapporteerd']	['acuut']	['nee']	['nee']	['ja']	['nee']	['niet gerapporteerd']	['nee']	['normaal']	['rbk']	['continue']	['niet gerapporteerd']	['nee']	['ja']
20BD2D5344E2B57A4C4F724B18BC22D7B5A9A089	['epigastrio']	['ja']	['toename']	['acuut']	['nee']	['nee']	['nee']	['nee']	['slank']	['nee']	['normaal']	['epigastrio']	['aanvalsgewijs']	['niet gerapporteerd']	['nee']	['ja']
221D47CC95F4CC9E1C5E0427D465B1ADAA92CBDB	['rok']	['ja']	['toename']	['acuut']	['ja']	['nee']	['nee']	['nee']	['slank']	['nee']	['normaal']	['rok']	['aanvalsgewijs']	['stekend']	['nee']	['nee']
2263E1FB87A6D6FF8696C53E8D54C9C6E5A38AF5	['rok']	['ja']	['toename']	['acuut']	['ja']	['nee']	['nee']	['nee']	['niet gerapporteerd']	['nee']	['brijig/dunner']	['rok']	['continue']	['stekend']	['nee']	['ja']
2296504C8C8FD92E821D3B294C7801CEF3B5D797	['rok']	['nee']	['afname']	['acuut']	['ja']	['nee']	['ja']	['nee']	['niet gerapporteerd']	['ja']	['diarree', 'normaal']	['rok', 'rbk']	['aanvalsgewijs']	['stekend']	['nee']	['ja']
22A31DAC5597F92FB6BE0F056D7227F7EABD06AB	['epigastrio', 'hypogastrio']	['ja']	['toename']	['acuut']	['nee']	['nee']	['nee']	['nee']	['slank']	['nee']	['normaal']	['rok', 'lok', 'epigastrio']	['continue']	['zeurend', 'niet gerapporteerd']	['nee']	['ja']
260DB7BBEDCB7BC095D7B3440694D19D47FFF46D	['rok']	['nee']	['afname']	['geleidelijk']	['nee']	['nee']	['ja']	['nee']	['slank']	['nee']	['brijig/dunner']	['rok']	['aanvalsgewijs']	['stekend']	['nee']	['ja']
261ACD24A7822B0FB4578C19AB5957687A1199C7	['rok']	['ja']	['niet gerapporteerd']	['niet gerapporteerd']	['nee']	['nee']	['nee']	['nee']	['slank']	['nee']	['normaal']	['rok']	['niet gerapporteerd']	['stekend']	['ja']	['nee']
286D57E93A606AE03D58400C50FB71560BABAFBB	['rok']	['ja']	['toename']	['geleidelijk']	['ja']	['ja']	['ja']	['nee']	['niet gerapporteerd']	['nee']	['normaal']	['afwezig']	['continue']	['zeurend', 'stekend']	['ja']	['ja']
298D8FFA1E4D4F3360F0E02FC6BBC76B6600A17B	['rok', 'diffuus']	['nee']	['niet gerapporteerd']	['niet gerapporteerd']	['ja']	['ja']	['nee']	['ja']	['niet gerapporteerd']	['nee']	['niet gerapporteerd']	['rok', 'diffuus']	['continue']	['niet gerapporteerd']	['ja']	['ja']
2B063092E51B3EAA94FCEC06F1ED663D999D419B	['rok']	['nee']	['niet gerapporteerd']	['acuut']	['ja']	['nee']	['nee']	['nee']	['niet gerapporteerd']	['nee']	['normaal']	['rok']	['continue']	['stekend']	['nee']	['ja']
2B83858DBAEAA03860C5BEB3065E95C351624B21	['rok']	['ja']	['afname']	['acuut']	['ja']	['ja']	['ja']	['ja']	['adipeus']	['nee']	['niet gerapporteerd']	['rok', 'lok', 'rbk']	['aanvalsgewijs']	['stekend']	['ja']	['nee']
2BB1F2B4DEC13F99742C75CEA5B7E6402A06963B	['periumbilicaal']	['ja']	['toename']	['geleidelijk']	['nee']	['nee']	['ja']	['nee']	['niet gerapporteerd']	['nee']	['niet gerapporteerd']	['periumbilicaal']	['aanvalsgewijs']	['zeurend']	['nee']	['nee']
2C5FC1295AFDF6EC3F4C25497605EA150AD67018	['rok']	['nee']	['toename']	['geleidelijk']	['ja']	['ja']	['nee']	['nee']	['niet gerapporteerd']	['nee']	['normaal']	['rok']	['aanvalsgewijs']	['niet gerapporteerd']	['nee']	['ja']
2CF2979BCFB276F3B1A9EE28A901A8A358B5D8A2	['rok']	['nee']	['niet gerapporteerd']	['acuut']	['ja']	['ja']	['nee']	['nee']	['adipeus']	['nee']	['niet gerapporteerd']	['rok']	['aanvalsgewijs']	['zeurend']	['nee']	['ja']
2D6F0787085156EB7BCB6E072F1010CEDFD80FD2	['rok']	['nee']	['niet gerapporteerd']	['acuut']	['nee']	['nee']	['nee']	['nee']	['niet gerapporteerd']	['nee']	['normaal']	['rok']	['aanvalsgewijs']	['niet gerapporteerd']	['nee']	['ja']
2DCDC8652E2A9711C15482A6C3388BAFB4A14F91	['rok']	['nee']	['toename']	['acuut']	['nee']	['nee']	['nee']	['nee']	['slank']	['nee']	['normaal']	['flank rechts', 'rok']	['continue']	['stekend', 'zeurend']	['nee']	['ja']
2DD43266A0E5F0EF4734267F165767FEB6AEC425	['periumbilicaal']	['nee']	['niet gerapporteerd']	['niet gerapporteerd']	['ja']	['nee']	['nee']	['nee']	['niet gerapporteerd']	['nee']	['normaal']	['periumbilicaal', 'rbk', 'lbk']	['aanvalsgewijs']	['niet gerapporteerd']	['nee']	['ja']
2F62998917B9DC90155AE9CFF66664637A5B54C3	['rok']	['ja']	['toename']	['geleidelijk']	['nee']	['nee']	['nee']	['nee']	['niet gerapporteerd']	['nee']	['niet gerapporteerd']	['rok']	['aanvalsgewijs']	['krampend']	['nee']	['nee']
3148A55B63FB3F608F5D1544DA8FF9B0F795D345	['rok']	['ja']	['toename']	['acuut']	['ja']	['nee']	['ja']	['nee']	['adipeus']	['nee']	['normaal']	['rok']	['continue']	['zeurend']	['nee']	['ja']
329139F183D54E1159DBA9B921E12D5A74C5F799	['diffuus', 'rok']	['nee']	['toename']	['acuut']	['ja']	['nee']	['nee']	['nee']	['niet gerapporteerd']	['nee']	['normaal']	['periumbilicaal', 'diffuus']	['continue']	['zeurend', 'stekend']	['ja']	['ja']
32A3EB912E0DE53D37128DABDA2E694EB123F51E	['rok']	['nee']	['afname']	['geleidelijk']	['nee']	['ja']	['ja']	['nee']	['niet gerapporteerd']	['nee']	['normaal']	['rok', 'lok']	['aanvalsgewijs']	['stekend']	['ja']	['ja']
32FA72459A99562ADAD68E4FED1E56BDF888ABE7	['rok']	['ja']	['toename']	['geleidelijk']	['ja']	['nee']	['nee']	['nee']	['niet gerapporteerd']	['nee']	['normaal']	['diffuus', 'rok']	['aanvalsgewijs']	['zeurend', 'stekend']	['ja']	['nee']
349AB41A0ABCFBBE6147F40C67C06632475A9BED	['diffuus', 'rok']	['nee']	['toename']	['acuut']	['ja']	['ja']	['nee']	['nee']	['adipeus']	['nee']	['niet gerapporteerd']	['periumbilicaal', 'rok']	['continue']	['stekend']	['ja']	['ja']
368E48BE75DBA47778346D47817A6FA9A9D3285A	['afwezig']	['nee']	['toename']	['acuut']	['ja']	['ja']	['nee']	['nee']	['niet gerapporteerd']	['nee']	['diarree']	['rbk', 'lbk', 'periumbilicaal', 'rok']	['continue']	['stekend', 'krampend']	['ja']	['nee']
371116D46960D2C5073E9EA5970440572326883C	['rbk']	['nee']	['toename']	['acuut']	['nee']	['nee']	['nee']	['nee']	['adipeus']	['nee']	['brijig/dunner']	['periumbilicaal', 'rbk']	['continue']	['stekend']	['ja']	['ja']
37FE10189FB39472D63F3EB5741999FB67D05EA2	['rok']	['nee']	['toename']	['acuut']	['ja']	['nee']	['ja']	['ja']	['adipeus']	['nee']	['niet gerapporteerd']	['periumbilicaal', 'rok']	['aanvalsgewijs']	['niet gerapporteerd']	['ja']	['ja']
3804C0175C9127FAC2842B96A2795B43C57D15BA	['diffuus', 'rok']	['nee']	['toename']	['geleidelijk']	['ja']	['nee']	['nee']	['nee']	['slank']	['nee']	['diarree']	['periumbilicaal', 'rok']	['continue']	['krampend']	['ja']	['ja']
38CCFEA4BD72EB7DF705D919AFAE1925E8B7CC88	['periumbilicaal']	['ja']	['toename']	['niet gerapporteerd']	['nee']	['nee']	['ja']	['nee']	['niet gerapporteerd']	['nee']	['diarree']	['periumbilicaal']	['aanvalsgewijs']	['krampend']	['nee']	['ja']
39767AF48EA7B41412AF7C671CC0F73F8252A02B	['epigastrio']	['nee']	['toename']	['acuut']	['nee']	['nee']	['ja']	['nee']	['adipeus']	['nee']	['niet gerapporteerd']	['epigastrio']	['aanvalsgewijs']	['krampend']	['nee']	['ja']
39A159DD9A558DA10834F6C6E547A7ED591622EA	['rok', 'periumbilicaal']	['ja']	['toename']	['acuut']	['ja']	['nee']	['nee']	['nee']	['slank']	['nee']	['normaal']	['rok']	['aanvalsgewijs']	['stekend', 'zeurend', 'krampend']	['nee']	['ja']
3AD624871C1A18B92F929CD8BC1FD0565636B961	['rok']	['ja']	['niet gerapporteerd']	['acuut']	['ja']	['nee']	['ja']	['nee']	['niet gerapporteerd']	['nee']	['niet gerapporteerd']	['rbk']	['continue']	['stekend']	['nee']	['ja']
3AE9024C8C3BDB6909CD058EE7E98B3638CF0E9E	['rok']	['nee']	['niet gerapporteerd']	['acuut']	['ja']	['ja']	['nee']	['nee']	['niet gerapporteerd']	['nee']	['hard/obstipatie']	['rok', 'lok']	['aanvalsgewijs']	['stekend']	['nee']	['ja']
3CAF6417FD5759F0ECE07A8C7C0DD30C9A1960D3	['periumbilicaal']	['nee']	['niet gerapporteerd']	['niet gerapporteerd']	['nee']	['nee']	['nee']	['nee']	['bolle buik', 'litteken']	['nee']	['diarree']	['periumbilicaal']	['niet gerapporteerd']	['niet gerapporteerd']	['nee']	['ja']
3D3F368EA4DE37BE9AFFFF9B6613D402BE970DCB	['afwezig']	['nee']	['niet gerapporteerd']	['geleidelijk']	['nee']	['nee']	['ja']	['ja']	['niet gerapporteerd']	['nee']	['niet gerapporteerd']	['rok', 'lok']	['niet gerapporteerd']	['niet gerapporteerd']	['nee']	['nee']
3DBDACEB930D47D575190DF6F223E1D9561F7528	['afwezig']	['nee']	['niet gerapporteerd']	['acuut']	['nee']	['nee']	['nee']	['nee']	['niet gerapporteerd']	['nee']	['normaal']	['rok', 'lok']	['aanvalsgewijs']	['stekend']	['nee']	['ja']
3E23BEFC9B50D4CB9E2FF794EA62C103DD59B801	['rok']	['nee']	['niet gerapporteerd']	['acuut']	['ja']	['nee']	['nee']	['nee']	['niet gerapporteerd']	['nee']	['niet gerapporteerd']	['rok']	['niet gerapporteerd']	['niet gerapporteerd']	['ja']	['nee']
3F4599CB215527A906B47C6ED905D43FD103674C	['rbk', 'lbk']	['ja']	['niet gerapporteerd']	['acuut']	['nee']	['nee']	['ja']	['nee']	['bolle buik', 'litteken']	['nee']	['niet gerapporteerd']	['rbk', 'lbk']	['aanvalsgewijs']	['niet gerapporteerd']	['nee']	['nee']
3F9BEE4248149E1AD92C7645A0E1654D4B2B5E79	['afwezig']	['nee']	['toename']	['acuut']	['nee']	['nee']	['nee']	['nee']	['niet gerapporteerd']	['nee']	['normaal']	['flank links']	['aanvalsgewijs']	['niet gerapporteerd']	['nee']	['ja']
4141FDC8321F5965CAC21B43482728C6E258B6B3	['afwezig']	['ja']	['niet gerapporteerd']	['niet gerapporteerd']	['nee']	['nee']	['ja']	['nee']	['adipeus']	['nee']	['diarree', 'hard/obstipatie']	['afwezig']	['niet gerapporteerd']	['niet gerapporteerd']	['nee']	['nee']
415299D99B113F4FE71607A73E050458CAB34BC6	['afwezig']	['ja']	['toename']	['geleidelijk']	['ja']	['nee']	['nee']	['nee']	['niet gerapporteerd']	['nee']	['niet gerapporteerd']	['afwezig']	['aanvalsgewijs']	['stekend']	['nee']	['ja']
415335F6CEE79ED5B95A16FA9D133F020EC19AFA	['rok', 'lok']	['nee']	['niet gerapporteerd']	['acuut']	['nee']	['nee']	['nee']	['nee']	['niet gerapporteerd']	['nee']	['niet gerapporteerd']	['rok', 'lok']	['aanvalsgewijs']	['niet gerapporteerd']	['nee']	['ja']
4171A845B97024AED85520A0E270AFAA71F0CF89	['rok']	['ja']	['toename']	['acuut']	['ja']	['ja']	['nee']	['nee']	['niet gerapporteerd']	['nee']	['niet gerapporteerd']	['rok']	['aanvalsgewijs']	['stekend']	['nee']	['ja']
42626DFDB7F11245FAC21DF97A999E050069939B	['lok']	['nee']	['niet gerapporteerd']	['niet gerapporteerd']	['nee']	['nee']	['nee']	['nee']	['niet gerapporteerd']	['nee']	['brijig/dunner']	['lok']	['continue']	['niet gerapporteerd']	['nee']	['ja']
42AF90AEA66134D75E8044F35FFA62EF297B65D9	['rok']	['ja']	['niet gerapporteerd']	['geleidelijk']	['nee']	['nee']	['nee']	['nee']	['niet gerapporteerd']	['nee']	['niet gerapporteerd']	['rok', 'periumbilicaal']	['aanvalsgewijs']	['krampend']	['nee']	['nee']
43C611149E6B13D368C256D0C8B38DE851B40FA2	['rok']	['nee']	['toename']	['acuut']	['ja']	['ja']	['nee']	['nee']	['niet gerapporteerd']	['nee']	['niet gerapporteerd']	['rok']	['continue']	['stekend']	['nee']	['nee']
441A58CC7E58643B38137427E6D01955ED863B80	['afwezig']	['ja']	['toename']	['acuut']	['nee']	['nee']	['nee']	['nee']	['niet gerapporteerd']	['nee']	['niet gerapporteerd']	['flank rechts']	['aanvalsgewijs']	['niet gerapporteerd']	['nee']	['ja']
4490B5A90B48116FB36703E27365A2C532A5289F	['afwezig']	['nee']	['toename']	['niet gerapporteerd']	['nee']	['nee']	['nee']	['nee']	['niet gerapporteerd']	['nee']	['hard/obstipatie']	['rok', 'lok', 'flanken beiderzijds']	['aanvalsgewijs']	['brandend']	['nee']	['nee']
46AC6E9848567C5A038B872967B83B9DBAA407A9	['diffuus', 'rok', 'rbk']	['nee']	['niet gerapporteerd']	['geleidelijk']	['nee']	['nee']	['ja']	['nee']	['niet gerapporteerd']	['nee']	['brijig/dunner']	['periumbilicaal', 'rok']	['aanvalsgewijs']	['niet gerapporteerd']	['ja']	['ja']
484B003B456E1C8BE11317202F13B20EB024CBF9	['periumbilicaal', 'epigastrio']	['nee']	['toename']	['geleidelijk']	['ja']	['nee']	['nee']	['nee']	['niet gerapporteerd']	['nee']	['normaal']	['periumbilicaal']	['continue']	['krampend']	['nee']	['ja']
49586A4781A32DE95922581FD3B58A07ADFE3AC5	['rbk']	['nee']	['afname']	['acuut']	['nee']	['nee']	['nee']	['nee']	['slank']	['nee']	['normaal']	['epigastrio']	['aanvalsgewijs']	['krampend']	['nee']	['nee']
49F76961E1EE040CD05C8E17C70FA90778FDD5A2	['periumbilicaal']	['nee']	['toename']	['geleidelijk']	['nee']	['nee']	['ja']	['nee']	['slank']	['nee']	['niet gerapporteerd']	['periumbilicaal']	['continue']	['niet gerapporteerd']	['nee']	['ja']
4A18378CA24A7AD3585AC73C34F250A6D9641234	['rbk']	['ja']	['toename']	['acuut']	['nee']	['nee']	['nee']	['ja']	['adipeus']	['nee']	['normaal']	['rbk']	['continue', 'aanvalsgewijs']	['niet gerapporteerd']	['nee']	['ja']
4C41D89D1D1C06225CB51028CA16D8B0CEBA9551	['rok']	['ja']	['niet gerapporteerd']	['acuut']	['nee']	['nee']	['nee']	['ja']	['niet gerapporteerd']	['nee']	['niet gerapporteerd']	['rok']	['aanvalsgewijs']	['krampend', 'stekend']	['ja']	['ja']
4D6B4C3742BFF1EA09E84EA51BF4C8030E7204F8	['rok']	['ja']	['niet gerapporteerd']	['acuut']	['ja']	['nee']	['nee']	['nee']	['niet gerapporteerd']	['nee']	['niet gerapporteerd']	['rok']	['aanvalsgewijs']	['stekend']	['nee']	['ja']
4E49A0323BA0F594FE37A0CCFC40BF8A78800F01	['afwezig']	['nee']	['niet gerapporteerd']	['acuut']	['nee']	['nee']	['nee']	['nee']	['niet gerapporteerd']	['nee']	['niet gerapporteerd']	['afwezig']	['niet gerapporteerd']	['niet gerapporteerd']	['nee']	['ja']
50A2BD88A0CBC397AF779E1702077EB276E5F8F4	['rok']	['ja']	['toename']	['acuut']	['ja']	['ja']	['ja']	['nee']	['niet gerapporteerd']	['nee']	['normaal']	['rok']	['continue']	['niet gerapporteerd']	['ja']	['ja']
50CB7F7534D18E9A0D91A712FEF16A48833F474F	['lok']	['ja']	['niet gerapporteerd']	['geleidelijk']	['nee']	['nee']	['nee']	['ja']	['bolle buik']	['nee']	['niet gerapporteerd']	['afwezig']	['niet gerapporteerd']	['krampend']	['nee']	['ja']
51AB5E4634E1B2B7FF91ECAACC7CF63B654EE7D7	['diffuus', 'rok', 'lok']	['nee']	['niet gerapporteerd']	['geleidelijk']	['nee']	['nee']	['nee']	['nee']	['adipeus']	['nee']	['niet gerapporteerd']	['periumbilicaal', 'diffuus']	['aanvalsgewijs']	['krampend']	['nee']	['ja']
51F3DBB8BA2382AC34BB0D0BCF3D0FB463406766	['rok']	['ja']	['toename']	['geleidelijk']	['ja']	['ja']	['nee']	['nee']	['slank']	['nee']	['normaal']	['rok']	['aanvalsgewijs']	['niet gerapporteerd']	['nee']	['ja']
5548DF5FF4C4B94FD977CE64D45E72F5825AEED3	['rok']	['nee']	['toename']	['acuut']	['nee']	['nee']	['ja']	['nee']	['adipeus']	['nee']	['diarree']	['rok', 'periumbilicaal']	['aanvalsgewijs']	['krampend']	['nee']	['ja']
5687641760EA687189D1F0EB45DDDA50C20EE2DB	['rok']	['nee']	['niet gerapporteerd']	['geleidelijk']	['nee']	['ja']	['nee']	['ja']	['bolle buik']	['nee']	['niet gerapporteerd']	['rok', 'periumbilicaal']	['continue']	['krampend']	['nee']	['nee']
569E87A946EACCADB981F60DD7F7E6123F397AF5	['diffuus']	['ja']	['niet gerapporteerd']	['acuut']	['nee']	['nee']	['nee']	['nee']	['niet gerapporteerd']	['nee']	['niet gerapporteerd']	['flank links']	['aanvalsgewijs']	['niet gerapporteerd']	['nee']	['ja']
5761003E9DA755C49819EA9ED37E0E3811E47D34	['rok']	['ja']	['niet gerapporteerd']	['acuut']	['nee']	['nee']	['nee']	['ja']	['niet gerapporteerd']	['nee']	['normaal', 'brijig/dunner']	['rok']	['aanvalsgewijs']	['stekend']	['nee']	['ja']
59E948D9BE56B68BC938D2FBA077686998E5EA80	['rok']	['ja']	['niet gerapporteerd']	['acuut']	['nee']	['nee']	['nee']	['nee']	['litteken']	['nee']	['brijig/dunner']	['rok']	['aanvalsgewijs']	['niet gerapporteerd']	['ja']	['ja']
5A2744C868665185F0CAFA59A999DEE8EA4B4EE9	['rok', 'epigastrio']	['ja']	['toename']	['acuut']	['nee']	['nee']	['nee']	['nee']	['slank']	['nee']	['normaal']	['rok', 'lok', 'epigastrio']	['aanvalsgewijs']	['krampend']	['nee']	['nee']
5B412B7B5718E38C8B8FB91AE662AAAA2B34429F	['rok']	['ja']	['niet gerapporteerd']	['niet gerapporteerd']	['nee']	['nee']	['ja']	['nee']	['niet gerapporteerd']	['nee']	['normaal']	['rok']	['niet gerapporteerd']	['niet gerapporteerd']	['ja']	['ja']
5C1F3043E0D2CBEA310C99B108A7615D0DF549EC	['diffuus', 'rbk']	['nee']	['toename']	['geleidelijk']	['nee']	['nee']	['ja']	['ja']	['bolle buik']	['nee']	['niet gerapporteerd']	['lok', 'diffuus']	['aanvalsgewijs']	['niet gerapporteerd']	['ja']	['nee']
5C7B277BA74ADE6D61FDD4E5E2166F7F45EFEE5F	['rok']	['ja']	['toename']	['geleidelijk']	['nee']	['ja']	['ja']	['ja']	['adipeus']	['nee']	['niet gerapporteerd']	['rok']	['continue']	['zeurend', 'stekend']	['nee']	['nee']
5C9CED69EE029944BC54D694B8CE4F9F27A8B1D5	['rok']	['ja']	['toename']	['geleidelijk']	['nee']	['nee']	['nee']	['nee']	['niet gerapporteerd']	['nee']	['normaal']	['periumbilicaal', 'rok']	['aanvalsgewijs']	['krampend']	['ja']	['ja']
5E0F2103F8132EA31C9D0D47129B893959107944	['epigastrio', 'rok']	['ja']	['niet gerapporteerd']	['acuut']	['ja']	['nee']	['nee']	['nee']	['niet gerapporteerd']	['nee']	['normaal']	['epigastrio']	['niet gerapporteerd']	['stekend']	['ja']	['ja']
5F2629E479500F51EC570A28BCBB3490A304AD7D	['afwezig']	['ja']	['toename']	['acuut']	['ja']	['ja']	['ja']	['ja']	['slank']	['nee']	['brijig/dunner']	['rok', 'lok']	['continue']	['niet gerapporteerd']	['ja']	['nee']
5F5C6D426100C6BE30F13299F5A5D7BCB7826BB6	['diffuus']	['nee']	['niet gerapporteerd']	['niet gerapporteerd']	['nee']	['nee']	['nee']	['ja']	['niet gerapporteerd']	['nee']	['niet gerapporteerd']	['afwezig']	['niet gerapporteerd']	['niet gerapporteerd']	['nee']	['nee']
5F6FF5CA39E520E3C80306B5A03AC335A26A1367	['periumbilicaal', 'rok', 'lok']	['ja']	['niet gerapporteerd']	['acuut']	['nee']	['ja']	['ja']	['nee']	['niet gerapporteerd']	['ja']	['brijig/dunner']	['periumbilicaal']	['continue']	['zeurend', 'stekend']	['nee']	['ja']
60CB90BEBF3FCAEB387C8014454C9B49312E3060	['rok', 'lok']	['nee']	['niet gerapporteerd']	['niet gerapporteerd']	['nee']	['nee']	['nee']	['ja']	['niet gerapporteerd']	['nee']	['niet gerapporteerd']	['rok']	['aanvalsgewijs']	['stekend']	['nee']	['ja']
6272931966901EB96D821CCF7FC13172872AD177	['epigastrio']	['nee']	['toename']	['geleidelijk']	['nee']	['nee']	['ja']	['nee']	['niet gerapporteerd']	['nee']	['normaal', 'diarree']	['epigastrio']	['continue']	['zeurend']	['nee']	['ja']
6461B522A39E8AD85319DD0537B1FE93688793E4	['rok', 'diffuus']	['ja']	['niet gerapporteerd']	['acuut']	['ja']	['ja']	['nee']	['nee']	['niet gerapporteerd']	['nee']	['niet gerapporteerd']	['rok']	['aanvalsgewijs']	['krampend', 'zeurend']	['nee']	['nee']
6537BB6BCF47AC349AB5ECEC7950D1E59D1A706A	['rbk', 'rok']	['ja']	['niet gerapporteerd']	['niet gerapporteerd']	['nee']	['nee']	['nee']	['ja']	['niet gerapporteerd']	['nee']	['niet gerapporteerd']	['flank rechts', 'rok', 'rbk']	['niet gerapporteerd']	['stekend']	['nee']	['ja']
65F2B6EE654AADC65EA82E0EC1190C9AFBC36DC4	['lbk']	['nee']	['toename']	['acuut']	['nee']	['ja']	['nee']	['nee']	['niet gerapporteerd']	['nee']	['normaal']	['afwezig']	['continue']	['niet gerapporteerd']	['ja']	['nee']
6775911083B594E61BFCD10F609DA66890C5D6AB	['rok']	['ja']	['toename']	['geleidelijk']	['ja']	['ja']	['nee']	['nee']	['slank']	['nee']	['niet gerapporteerd']	['afwezig']	['continue']	['zeurend']	['nee']	['nee']
6982A3D28975625B95F823B938352881D2294AA2	['periumbilicaal']	['nee']	['niet gerapporteerd']	['geleidelijk']	['nee']	['ja']	['ja']	['ja']	['niet gerapporteerd']	['nee']	['diarree']	['periumbilicaal']	['niet gerapporteerd']	['niet gerapporteerd']	['nee']	['ja']
6BBBAFD9E29FD8A6C4731D7C1CABA80738BD85B5	['rok']	['nee']	['niet gerapporteerd']	['niet gerapporteerd']	['nee']	['nee']	['nee']	['ja']	['niet gerapporteerd']	['nee']	['brijig/dunner']	['rok']	['aanvalsgewijs']	['niet gerapporteerd']	['ja']	['ja']
6C4DC5114EF22B8057AAC4F43C0E413D3053DA7F	['rok', 'epigastrio']	['nee']	['toename']	['acuut']	['nee']	['nee']	['nee']	['ja']	['niet gerapporteerd']	['nee']	['niet gerapporteerd']	['epigastrio']	['aanvalsgewijs']	['niet gerapporteerd']	['ja']	['ja']
6CB7DD67516905091D878DE03ACA32DC7FF8E03D	['afwezig']	['nee']	['niet gerapporteerd']	['acuut']	['nee']	['nee']	['nee']	['nee']	['slank']	['nee']	['niet gerapporteerd']	['rbk', 'flank rechts']	['aanvalsgewijs']	['zeurend', 'krampend', 'stekend']	['nee']	['ja']
6D1FB86D4004A944D466FD569A5376F542BC5401	['rok']	['ja']	['toename']	['geleidelijk']	['ja']	['nee']	['nee']	['nee']	['niet gerapporteerd']	['nee']	['normaal']	['rok']	['aanvalsgewijs']	['niet gerapporteerd']	['nee']	['ja']
70DF0E7754787C1B27CFF2348CCE6DFF06F67438	['rok']	['ja']	['toename']	['acuut']	['ja']	['nee']	['nee']	['nee']	['niet gerapporteerd']	['nee']	['brijig/dunner']	['rok']	['continue']	['niet gerapporteerd']	['ja']	['ja']
715FDFECEA235E1ADC78ABC507BEB7F8A93D3263	['rok']	['nee']	['niet gerapporteerd']	['acuut']	['ja']	['nee']	['nee']	['nee']	['niet gerapporteerd']	['nee']	['normaal']	['periumbilicaal', 'rok']	['aanvalsgewijs']	['niet gerapporteerd']	['ja']	['nee']
74841B69967C841888B27FFA0175AA30DB02F98B	['rok']	['ja']	['niet gerapporteerd']	['acuut']	['ja']	['ja']	['ja']	['nee']	['slank']	['nee']	['normaal']	['rok']	['continue']	['niet gerapporteerd']	['nee']	['ja']
74B3F7CC41E3C9E6ADD631E613B1395596CCC091	['lok', 'rok', 'periumbilicaal']	['nee']	['toename']	['geleidelijk']	['nee']	['nee']	['ja']	['nee']	['niet gerapporteerd']	['nee']	['diarree']	['diffuus', 'flank links']	['aanvalsgewijs']	['stekend']	['nee']	['ja']
75A7BF184FBC20F5E6C3A366B7224D02F042D386	['rok']	['nee']	['toename']	['geleidelijk']	['ja']	['ja']	['nee']	['nee']	['niet gerapporteerd']	['nee']	['niet gerapporteerd']	['rok']	['continue']	['stekend']	['nee']	['ja']
772E445ABA0EFC18ED2F40EC0987267C79FF83C9	['rok']	['nee']	['toename']	['geleidelijk']	['ja']	['nee']	['nee']	['nee']	['niet gerapporteerd']	['nee']	['diarree', 'normaal']	['rok']	['aanvalsgewijs']	['stekend']	['ja']	['ja']
77B0B7E23C2D2DB5C354EBFCB2F17165CE05784F	['diffuus']	['nee']	['niet gerapporteerd']	['acuut']	['nee']	['nee']	['nee']	['nee']	['bolle buik']	['nee']	['niet gerapporteerd']	['diffuus']	['aanvalsgewijs']	['niet gerapporteerd']	['nee']	['nee']
77D0F039EA21EEBA7FBC3A70108ECD4E0B150B15	['epigastrio', 'rbk']	['ja']	['niet gerapporteerd']	['geleidelijk']	['nee']	['nee']	['nee']	['nee']	['niet gerapporteerd']	['nee']	['brijig/dunner']	['epigastrio']	['continue']	['niet gerapporteerd']	['nee']	['ja']
77E69CDD18F8D64333A66BD33DB8D77E8EDD4301	['rok']	['nee']	['toename']	['geleidelijk']	['ja']	['ja']	['ja']	['ja']	['bolle buik']	['ja']	['normaal']	['periumbilicaal']	['continue']	['niet gerapporteerd']	['nee']	['ja']
78ED8848C4B9DA50B50294E589EEA650996465DC	['diffuus', 'rok', 'lok', 'periumbilicaal']	['nee']	['afname']	['acuut']	['nee']	['nee']	['nee']	['nee']	['niet gerapporteerd']	['nee']	['niet gerapporteerd']	['diffuus']	['continue']	['niet gerapporteerd']	['nee']	['nee']
79156643B06132C8D6A2DCA152B2A1E660A96824	['afwezig']	['ja']	['niet gerapporteerd']	['geleidelijk']	['ja']	['ja']	['ja']	['nee']	['niet gerapporteerd']	['nee']	['niet gerapporteerd']	['rok', 'lok']	['niet gerapporteerd']	['stekend']	['nee']	['ja']
7AEE1EB6DCDC4E40C805AABA6B132607604C8878	['rok']	['ja']	['toename']	['geleidelijk']	['ja']	['nee']	['nee']	['nee']	['adipeus']	['nee']	['hard/obstipatie']	['rok']	['aanvalsgewijs']	['niet gerapporteerd']	['nee']	['ja']
7B02A1F3504E5A8628604F8133D180BD2BACB65C	['afwezig']	['nee']	['toename']	['geleidelijk']	['ja']	['nee']	['ja']	['nee']	['slank']	['nee']	['brijig/dunner']	['rok', 'lok']	['continue']	['niet gerapporteerd']	['ja']	['nee']
7B17DB8D1C64ACA0910E70A5D4E899CF27FE629D	['rok']	['nee']	['niet gerapporteerd']	['acuut']	['ja']	['nee']	['nee']	['nee']	['niet gerapporteerd']	['ja']	['normaal']	['rok']	['aanvalsgewijs']	['zeurend']	['nee']	['ja']
7E22FD0BDD343A7D205B967AA2B1184C64BD9982	['diffuus']	['nee']	['afname']	['geleidelijk']	['nee']	['nee']	['ja']	['ja']	['niet gerapporteerd']	['nee']	['brijig/dunner', 'diarree']	['afwezig']	['aanvalsgewijs']	['niet gerapporteerd']	['ja']	['ja']
7EAE2D777D492F94B923C924DC46BB11A77F54DD	['periumbilicaal']	['nee']	['toename']	['geleidelijk']	['nee']	['nee']	['nee']	['nee']	['niet gerapporteerd']	['nee']	['normaal']	['periumbilicaal', 'rok']	['aanvalsgewijs']	['niet gerapporteerd']	['ja']	['ja']
7F647773F28DB3DF2A3C422001A1CA82DDFDCB22	['rok']	['ja']	['niet gerapporteerd']	['acuut']	['ja']	['ja']	['nee']	['ja']	['niet gerapporteerd']	['nee']	['brijig/dunner']	['rok']	['continue']	['stekend']	['nee']	['ja']
8033D55C7175B06A1D4418764CEC36AEB4ABC47A	['lok']	['nee']	['niet gerapporteerd']	['niet gerapporteerd']	['nee']	['ja']	['nee']	['nee']	['niet gerapporteerd']	['nee']	['niet gerapporteerd']	['flank links', 'diffuus']	['aanvalsgewijs']	['niet gerapporteerd']	['nee']	['ja']
82547948A6A5E91B93B2BAACAE3F943508FD7EFA	['diffuus', 'rok', 'lok']	['ja']	['toename']	['acuut']	['ja']	['nee']	['nee']	['ja']	['niet gerapporteerd']	['nee']	['niet gerapporteerd']	['diffuus']	['aanvalsgewijs']	['niet gerapporteerd']	['nee']	['nee']
85469694A0E11F4B0B78B9DF6C1CB480A07ECDDF	['rok']	['nee']	['toename']	['acuut']	['ja']	['nee']	['nee']	['nee']	['niet gerapporteerd']	['nee']	['niet gerapporteerd']	['rok']	['aanvalsgewijs']	['niet gerapporteerd']	['nee']	['ja']
854C29AEF1471D3A9204083CB088C08CC194C013	['rok']	['ja']	['toename']	['acuut']	['ja']	['ja']	['nee']	['nee']	['niet gerapporteerd']	['nee']	['normaal']	['periumbilicaal', 'rok']	['aanvalsgewijs']	['stekend']	['ja']	['ja']
86B198AE10D42D8BDD3B17292D111C675BF72572	['rok', 'diffuus']	['nee']	['toename']	['geleidelijk']	['ja']	['nee']	['ja']	['ja']	['niet gerapporteerd']	['nee']	['niet gerapporteerd']	['rbk', 'lbk', 'rok']	['niet gerapporteerd']	['niet gerapporteerd']	['ja']	['nee']
87252A2161354FB3F1BF45FA6C281AF8F943D38A	['hypogastrio', 'rok']	['nee']	['toename']	['geleidelijk']	['nee']	['ja']	['ja']	['nee']	['bolle buik']	['nee']	['diarree']	['periumbilicaal', 'rok']	['aanvalsgewijs']	['niet gerapporteerd']	['ja']	['ja']
876E86BE1304B86552CF7F46AE28176D91AC42C5	['rok']	['nee']	['niet gerapporteerd']	['acuut']	['nee']	['nee']	['nee']	['nee']	['adipeus']	['nee']	['normaal']	['diffuus', 'flank rechts']	['aanvalsgewijs']	['niet gerapporteerd']	['nee']	['nee']
88DE0E2B36187C15EF9D78ACB2A4D39458E9035B	['rok']	['ja']	['toename']	['geleidelijk']	['nee']	['nee']	['nee']	['nee']	['niet gerapporteerd']	['nee']	['niet gerapporteerd']	['rok', 'flank rechts']	['continue']	['niet gerapporteerd']	['nee']	['ja']
8AEE546D2BEB89A1E6B69995B6B95659FDDD811D	['rok']	['nee']	['niet gerapporteerd']	['acuut']	['nee']	['nee']	['nee']	['nee']	['niet gerapporteerd']	['nee']	['normaal']	['flank rechts']	['aanvalsgewijs']	['niet gerapporteerd']	['nee']	['ja']
8B8A257A6D324A911B4129E1B25DBDD5065EDADA	['afwezig']	['nee']	['niet gerapporteerd']	['geleidelijk']	['nee']	['nee']	['nee']	['nee']	['niet gerapporteerd']	['nee']	['niet gerapporteerd']	['rok']	['aanvalsgewijs']	['krampend']	['nee']	['ja']
8CBEE4A050CB16EE8D15B82DA23890C2052CFD71	['diffuus']	['nee']	['niet gerapporteerd']	['niet gerapporteerd']	['nee']	['ja']	['nee']	['nee']	['adipeus']	['nee']	['hard/obstipatie']	['diffuus']	['niet gerapporteerd']	['niet gerapporteerd']	['nee']	['nee']
8CD7D60CCD966900FF401BD52CD214BC4F603029	['diffuus', 'rok']	['nee']	['toename']	['geleidelijk']	['nee']	['nee']	['nee']	['nee']	['niet gerapporteerd']	['nee']	['brijig/dunner']	['rok', 'diffuus']	['continue']	['niet gerapporteerd']	['nee']	['ja']
8EA2F0810D8A8FC7499447E31A0759B429B9F5F0	['afwezig']	['nee']	['toename', 'afname']	['niet gerapporteerd']	['ja']	['nee']	['nee']	['nee']	['slank']	['nee']	['niet gerapporteerd']	['afwezig']	['aanvalsgewijs']	['zeurend']	['ja']	['nee']
9083AE5FFEA051BE38471E1ADBFF909B3411C13A	['rok']	['nee']	['niet gerapporteerd']	['acuut']	['nee']	['nee']	['nee']	['nee']	['litteken']	['nee']	['normaal']	['rok']	['aanvalsgewijs']	['niet gerapporteerd']	['nee']	['ja']
909BE0595AA5AD57B30A222629F1ACC1C25395A4	['rok']	['nee']	['niet gerapporteerd']	['niet gerapporteerd']	['nee']	['nee']	['nee']	['ja']	['niet gerapporteerd']	['nee']	['niet gerapporteerd']	['rbk']	['niet gerapporteerd']	['niet gerapporteerd']	['nee']	['nee']
914EBC9DA860A6E2CF9C9C07433DEEBDEF52364D	['diffuus', 'rok', 'lok']	['ja']	['toename']	['geleidelijk']	['nee']	['ja']	['ja']	['nee']	['adipeus']	['nee']	['niet gerapporteerd']	['diffuus', 'rok', 'lok']	['aanvalsgewijs']	['niet gerapporteerd']	['nee']	['ja']
92175008A0C10A1966A275B8E240BCAC89B9BA4A	['rok']	['ja']	['toename']	['acuut']	['ja']	['nee']	['nee']	['nee']	['niet gerapporteerd']	['nee']	['brijig/dunner']	['periumbilicaal', 'rok']	['continue']	['stekend']	['ja']	['ja']
95A4FFEA27DB97424DAB6708A1D313A521124E33	['diffuus', 'rok']	['nee']	['toename']	['acuut']	['nee']	['nee']	['ja']	['ja']	['adipeus']	['nee']	['brijig/dunner']	['diffuus']	['continue']	['stekend', 'vlammend']	['nee']	['nee']
981A7898131201B2838E774C4229E37BF9CA8482	['afwezig']	['ja']	['niet gerapporteerd']	['acuut']	['ja']	['nee']	['nee']	['nee']	['niet gerapporteerd']	['nee']	['niet gerapporteerd']	['rok', 'lok']	['aanvalsgewijs']	['stekend']	['ja']	['ja']
9823DD81E602FA1127D08E9D44CCBF3965344776	['rok', 'epigastrio']	['nee']	['toename']	['geleidelijk']	['nee']	['ja']	['nee']	['nee']	['niet gerapporteerd']	['nee']	['normaal']	['epigastrio', 'rok']	['aanvalsgewijs', 'continue']	['zeurend', 'stekend']	['ja']	['ja']
9A5B9B7B95C8451ADEF4D9CC23FDF04FF7440907	['rok']	['nee']	['niet gerapporteerd']	['acuut']	['ja']	['ja']	['nee']	['nee']	['adipeus']	['nee']	['normaal']	['rok']	['aanvalsgewijs', 'continue']	['zeurend']	['nee']	['ja']
9C10190CD5D371F3681A8D5F24A7F2486DC763BB	['rok']	['ja']	['toename']	['acuut']	['ja']	['ja']	['nee']	['nee']	['niet gerapporteerd']	['nee']	['niet gerapporteerd']	['rok']	['continue']	['stekend']	['ja']	['ja']
9C658F0CF64C0C5A1EAB4DE28BAAC1A190ADB46C	['rok']	['ja']	['toename']	['geleidelijk']	['nee']	['nee']	['nee']	['nee']	['slank']	['nee']	['niet gerapporteerd']	['rok']	['aanvalsgewijs']	['krampend']	['nee']	['ja']
9DEBCEC9373FA8F1DF46E58EDF5476775740CAAA	['diffuus']	['nee']	['niet gerapporteerd']	['geleidelijk']	['nee']	['nee']	['nee']	['nee']	['niet gerapporteerd']	['nee']	['niet gerapporteerd']	['lok', 'rok']	['aanvalsgewijs']	['niet gerapporteerd']	['nee']	['ja']
9E9130EE5CFDE752B7EE56FB3F77F4609914C074	['rbk']	['nee']	['toename']	['geleidelijk']	['ja']	['ja']	['nee']	['ja']	['niet gerapporteerd']	['nee']	['diarree']	['diffuus', 'rok', 'rbk']	['continue']	['niet gerapporteerd']	['ja']	['ja']
9FFC18327E49749B8AC5072477A0F76B1A9DCBD0	['diffuus']	['nee']	['niet gerapporteerd']	['niet gerapporteerd']	['nee']	['nee']	['ja']	['ja']	['niet gerapporteerd']	['nee']	['hard/obstipatie']	['rbk', 'diffuus']	['niet gerapporteerd']	['niet gerapporteerd']	['nee']	['ja']
A21866261853002D8C1B024D28C6D92942AF3FAE	['epigastrio', 'rok']	['nee']	['afname']	['acuut']	['nee']	['nee']	['nee']	['nee']	['niet gerapporteerd']	['nee']	['normaal']	['epigastrio', 'rok']	['continue']	['stekend']	['nee']	['nee']
A2291D111D408236D3C7E709E750B962B86F3B1E	['rok', 'rbk']	['nee']	['afname']	['geleidelijk']	['nee']	['nee']	['nee']	['nee']	['adipeus']	['nee']	['normaal']	['rok']	['continue']	['zeurend']	['ja']	['nee']
A2864EF665CFB5494ED522972F35F0EFAEEDE2EE	['afwezig']	['nee']	['afname']	['niet gerapporteerd']	['nee']	['nee']	['ja']	['ja']	['niet gerapporteerd']	['nee']	['niet gerapporteerd']	['periumbilicaal']	['aanvalsgewijs']	['niet gerapporteerd']	['nee']	['ja']
A2E9DA1314208DB3A3263F548D1E66227F672169	['lok']	['nee']	['toename']	['geleidelijk']	['nee']	['nee']	['ja']	['ja']	['niet gerapporteerd']	['nee']	['niet gerapporteerd']	['rok', 'lok']	['continue']	['niet gerapporteerd']	['nee']	['nee']
A3BB6A34F0AC43784EB2BFFB8EF09A592B023918	['epigastrio']	['ja']	['toename']	['geleidelijk']	['nee']	['nee']	['ja']	['nee']	['niet gerapporteerd']	['nee']	['brijig/dunner', 'hard/obstipatie']	['epigastrio']	['aanvalsgewijs']	['krampend']	['nee']	['nee']
A3E42977818F4C64152B7CEE974D25A8E1ABC2EE	['afwezig']	['nee']	['niet gerapporteerd']	['acuut']	['nee']	['nee']	['nee']	['nee']	['niet gerapporteerd']	['nee']	['normaal']	['rok']	['aanvalsgewijs']	['niet gerapporteerd']	['nee']	['ja']
A4D7E8125B6A0F590136DC59DE89393825516606	['afwezig']	['nee']	['niet gerapporteerd']	['niet gerapporteerd']	['nee']	['nee']	['nee']	['ja']	['litteken', 'slank']	['nee']	['brijig/dunner']	['rbk', 'lbk', 'rok', 'lok']	['niet gerapporteerd']	['zeurend']	['nee']	['ja']
A4E1767A2172838D395D91CEF2006719AAED9F1C	['epigastrio']	['nee']	['afname']	['acuut']	['ja']	['ja']	['ja']	['ja']	['niet gerapporteerd']	['nee']	['brijig/dunner']	['epigastrio']	['continue']	['stekend', 'zeurend']	['ja']	['nee']
A6843A6141D3DCC155765D6F1E63C1D551DC5274	['rok', 'lok', 'rbk']	['ja']	['toename']	['acuut']	['ja']	['nee']	['ja']	['ja']	['litteken', 'slank']	['nee']	['normaal']	['periumbilicaal', 'rok', 'lok']	['aanvalsgewijs']	['stekend']	['ja']	['nee']
A6991C12F13B33D161A29A8A516563FBA187FEFC	['rok']	['nee']	['niet gerapporteerd']	['geleidelijk']	['nee']	['ja']	['nee']	['nee']	['niet gerapporteerd']	['nee']	['niet gerapporteerd']	['rok']	['continue']	['niet gerapporteerd']	['nee']	['ja']
A8712ED8FFEC7F66152C832188F330E2C833BB8F	['rbk', 'diffuus']	['nee']	['toename']	['geleidelijk']	['nee']	['nee']	['nee']	['nee']	['adipeus']	['nee']	['niet gerapporteerd']	['rbk']	['continue']	['niet gerapporteerd']	['nee']	['ja']
A93986E61AB6EFC7F6F71D9F8BA46D035D72BE06	['rok']	['ja']	['toename']	['geleidelijk']	['nee']	['nee']	['nee']	['ja']	['niet gerapporteerd']	['nee']	['hard/obstipatie']	['periumbilicaal', 'rok']	['aanvalsgewijs']	['krampend']	['ja']	['nee']
A9ACF47305657D4C7FA47BCB226731189BCAD1AD	['rok', 'lok']	['nee']	['toename']	['geleidelijk']	['nee']	['nee']	['ja']	['nee']	['niet gerapporteerd']	['nee']	['brijig/dunner']	['lok', 'rok']	['aanvalsgewijs']	['zeurend']	['nee']	['ja']
AAF6906B0C9F37A4455AB2B8C6BB5607E53555F9	['epigastrio', 'rok']	['ja']	['toename']	['geleidelijk']	['nee']	['nee']	['ja']	['ja']	['slank']	['ja']	['diarree']	['rbk', 'lbk', 'rok']	['aanvalsgewijs']	['niet gerapporteerd']	['ja']	['ja']
ACAAD7B6C889AC204F65588D84C2DFFEAB4D638E	['afwezig']	['nee']	['toename']	['acuut']	['nee']	['ja']	['ja']	['ja']	['niet gerapporteerd']	['nee']	['diarree']	['rbk', 'lbk', 'rok', 'lok']	['aanvalsgewijs']	['stekend']	['nee']	['nee']
AD4B32EB51DF4E349745A1CA807C671CB211E930	['rok']	['nee']	['toename']	['geleidelijk']	['ja']	['nee']	['nee']	['nee']	['niet gerapporteerd']	['nee']	['normaal']	['rok']	['aanvalsgewijs']	['stekend']	['nee']	['ja']
ADF37CEB1E3B1DF85AAFE759E353449477DD18F5	['rok']	['nee']	['niet gerapporteerd']	['geleidelijk']	['nee']	['nee']	['nee']	['nee']	['niet gerapporteerd']	['nee']	['brijig/dunner']	['rok']	['aanvalsgewijs']	['niet gerapporteerd']	['nee']	['ja']
AED4012CC9D163BAF832C7F1E0D5C4BD8E1160BB	['rok']	['ja']	['toename']	['geleidelijk']	['nee']	['nee']	['nee']	['nee']	['niet gerapporteerd']	['nee']	['diarree']	['rok']	['continue']	['niet gerapporteerd']	['nee']	['ja']
AED6C726272E237DD5B3559C952ECA0AD2F25BDA	['rok', 'lok']	['ja']	['niet gerapporteerd']	['acuut']	['ja']	['nee']	['nee']	['nee']	['slank']	['ja']	['normaal']	['rok']	['aanvalsgewijs']	['niet gerapporteerd']	['nee']	['ja']
B0E8A00B52B4126E8F7632214865013D0B41B714	['afwezig']	['nee']	['afname']	['acuut']	['nee']	['nee']	['ja']	['nee']	['slank']	['nee']	['hard/obstipatie']	['periumbilicaal']	['aanvalsgewijs']	['niet gerapporteerd']	['nee']	['ja']
B6AE680A6E628C097D96B0A0D697FE3EE35BE6B5	['afwezig']	['ja']	['toename']	['geleidelijk']	['ja']	['nee']	['nee']	['nee']	['adipeus']	['nee']	['brijig/dunner']	['diffuus', 'rok']	['continue']	['stekend']	['ja']	['ja']
BC1835DE58C54933A95BB00211026D9695AE3F23	['rok']	['ja']	['toename']	['geleidelijk']	['ja']	['ja']	['nee']	['nee']	['slank']	['nee']	['hard/obstipatie']	['rbk', 'lbk', 'rok']	['continue']	['niet gerapporteerd']	['ja']	['ja']
BCAED7207B97C35DE3A60BEF94A14ECBF424874D	['rbk']	['ja']	['niet gerapporteerd']	['geleidelijk']	['nee']	['nee']	['nee']	['nee']	['niet gerapporteerd']	['nee']	['normaal']	['rbk']	['aanvalsgewijs']	['niet gerapporteerd']	['nee']	['nee']
BDF1405B82EA0A6E19F19412648D21D9C80A5253	['rok']	['nee']	['toename']	['geleidelijk']	['nee']	['nee']	['nee']	['nee']	['niet gerapporteerd']	['nee']	['niet gerapporteerd']	['afwezig']	['aanvalsgewijs']	['krampend']	['ja']	['nee']
BE08C361AA6427F910F195A67164035D566B5E90	['afwezig']	['ja']	['afname']	['acuut']	['nee']	['nee']	['nee']	['nee']	['niet gerapporteerd']	['nee']	['brijig/dunner']	['periumbilicaal', 'rok']	['aanvalsgewijs', 'continue']	['zeurend']	['ja']	['ja']
C1712481A627BEDB66BD7E00DA087EBBE3FEA75D	['diffuus']	['ja']	['afname']	['geleidelijk']	['nee']	['nee']	['nee']	['nee']	['slank']	['nee']	['niet gerapporteerd']	['rok', 'lok']	['aanvalsgewijs']	['niet gerapporteerd']	['nee']	['nee']
C574AD0D376CF05270A23668295A78204336BC1E	['rok']	['ja']	['toename']	['geleidelijk']	['ja']	['nee']	['nee']	['ja']	['niet gerapporteerd']	['nee']	['normaal']	['periumbilicaal', 'rok']	['continue']	['niet gerapporteerd']	['ja']	['ja']
C5CD1C1B9E83D6556EAD31D6FEFB43D8DC8D2F45	['rbk']	['ja']	['afname']	['geleidelijk']	['nee']	['ja']	['nee']	['nee']	['litteken']	['nee']	['normaal']	['rbk']	['continue']	['niet gerapporteerd']	['nee']	['nee']
C5F50D58EDE80C17A0F30AA9FC39EB04DBD23CE6	['rok', 'lok']	['ja']	['niet gerapporteerd']	['acuut']	['nee']	['ja']	['nee']	['ja']	['adipeus']	['nee']	['normaal']	['rok', 'lok']	['continue']	['krampend']	['nee']	['ja']
C5F7C845935139CBC641AEBBB3972973146C7A25	['rok']	['nee']	['toename']	['niet gerapporteerd']	['ja']	['ja']	['nee']	['nee']	['niet gerapporteerd']	['nee']	['normaal']	['rok']	['aanvalsgewijs']	['niet gerapporteerd']	['nee']	['ja']
C7C325E3AA26A6016C508A51F1DCE532F006B7D9	['rok']	['ja']	['toename']	['acuut']	['ja']	['nee']	['ja']	['ja']	['niet gerapporteerd']	['nee']	['niet gerapporteerd']	['periumbilicaal', 'rok']	['aanvalsgewijs']	['stekend', 'zeurend']	['ja']	['nee']
C88498C6CD336AF399DE9AE512E51A57DE47B5D1	['rok']	['nee']	['toename']	['geleidelijk']	['nee']	['nee']	['nee']	['nee']	['adipeus']	['nee']	['brijig/dunner']	['rok']	['continue']	['zeurend', 'brandend']	['nee']	['ja']
C8907AA2822EA85E638C0A2E485AAAF0474CC7CF	['rok', 'periumbilicaal']	['ja']	['niet gerapporteerd']	['geleidelijk']	['ja']	['nee']	['nee']	['ja']	['niet gerapporteerd']	['nee']	['niet gerapporteerd']	['periumbilicaal', 'rok']	['niet gerapporteerd']	['niet gerapporteerd']	['ja']	['ja']
C90D9B5E35A1B263B252C32E180FF74D57E252F5	['lok', 'lbk']	['nee']	['toename']	['geleidelijk']	['nee']	['nee']	['nee']	['nee']	['niet gerapporteerd']	['nee']	['niet gerapporteerd']	['lok', 'lbk']	['aanvalsgewijs']	['niet gerapporteerd']	['nee']	['nee']
C9AA12F326C16FA8533835460535B94B46648A50	['afwezig']	['nee']	['toename']	['geleidelijk']	['nee']	['nee']	['nee']	['nee']	['bolle buik']	['nee']	['hard/obstipatie']	['rok', 'lok']	['continue']	['niet gerapporteerd']	['nee']	['ja']
CBFFB5C86DAB81F56EEA3F16004F019F6615071A	['diffuus', 'rok', 'lok']	['nee']	['toename']	['geleidelijk']	['nee']	['nee']	['nee']	['nee']	['niet gerapporteerd']	['nee']	['normaal']	['periumbilicaal', 'rok', 'lok']	['aanvalsgewijs']	['stekend', 'krampend']	['ja']	['ja']
CCEB1FFD8D9EA81895A0DB16A3DF3706ED2858CF	['rok']	['nee']	['niet gerapporteerd']	['acuut']	['nee']	['nee']	['nee']	['nee']	['niet gerapporteerd']	['nee']	['niet gerapporteerd']	['rok']	['continue']	['niet gerapporteerd']	['nee']	['ja']
CD06656E9970413EFFC5AC45574FFCFFE139AD0F	['diffuus']	['ja']	['toename']	['acuut']	['nee']	['ja']	['ja']	['ja']	['adipeus']	['nee']	['niet gerapporteerd']	['diffuus']	['aanvalsgewijs']	['zeurend']	['nee']	['ja']
CD72BE3EE68FA19C560F5B4E119FD719BD7A44BC	['afwezig']	['nee']	['toename']	['geleidelijk']	['ja']	['ja']	['ja']	['nee']	['slank']	['nee']	['brijig/dunner']	['rok', 'lok']	['aanvalsgewijs']	['stekend']	['ja']	['ja']
CE16FC73D5CD03921644D9361049B2A9696AD6C6	['rok', 'lok']	['nee']	['afname']	['acuut']	['nee']	['ja']	['nee']	['nee']	['niet gerapporteerd']	['nee']	['niet gerapporteerd']	['rok', 'lok']	['aanvalsgewijs']	['niet gerapporteerd']	['nee']	['ja']
D333E60805073429CE0E4E5455FA3C910DDFED66	['epigastrio']	['nee']	['niet gerapporteerd']	['acuut']	['nee']	['nee']	['nee']	['nee']	['niet gerapporteerd']	['nee']	['niet gerapporteerd']	['epigastrio']	['continue']	['niet gerapporteerd']	['nee']	['ja']
D6419A0858A2AD2865E4EAA731A9B27A3BBC55D8	['rok']	['nee']	['niet gerapporteerd']	['acuut']	['nee']	['nee']	['ja']	['ja']	['adipeus']	['nee']	['brijig/dunner']	['rok']	['continue']	['krampend']	['nee']	['ja']
DAF6CC7C7D31ECD5261290B73B005647B865E096	['diffuus', 'lok']	['ja']	['afname']	['acuut']	['nee']	['nee']	['nee']	['nee']	['bolle buik']	['nee']	['niet gerapporteerd']	['diffuus']	['aanvalsgewijs']	['niet gerapporteerd']	['nee']	['nee']
DB3411DFEA1663037D9933C8C85401D06991C6E1	['rok']	['nee']	['toename']	['geleidelijk']	['ja']	['ja']	['nee']	['nee']	['slank']	['nee']	['normaal']	['periumbilicaal', 'rok']	['continue']	['niet gerapporteerd']	['ja']	['ja']
DC9AF23FED9ABD055F90147DE4F3987F0D6199FE	['rok']	['nee']	['toename']	['acuut']	['ja']	['nee']	['nee']	['ja']	['niet gerapporteerd']	['nee']	['niet gerapporteerd']	['periumbilicaal', 'rok', 'rbk']	['continue']	['niet gerapporteerd']	['nee']	['nee']
DCC62201981F024A5D70654685EF771BB893149B	['epigastrio']	['nee']	['niet gerapporteerd']	['niet gerapporteerd']	['nee']	['nee']	['nee']	['nee']	['niet gerapporteerd']	['nee']	['normaal']	['epigastrio']	['continue']	['niet gerapporteerd']	['nee']	['ja']
DCEAFD95D6FF47AB621E963980F4BE1E8469FEC8	['afwezig']	['ja']	['niet gerapporteerd']	['geleidelijk']	['ja']	['nee']	['nee']	['ja']	['niet gerapporteerd']	['nee']	['niet gerapporteerd']	['flank rechts']	['continue']	['niet gerapporteerd']	['nee']	['nee']
DDD109D88E3FAA2CF1A6E4117457FA342B9C9CE0	['rbk']	['nee']	['toename']	['geleidelijk']	['nee']	['nee']	['nee']	['nee']	['niet gerapporteerd']	['nee']	['diarree']	['rbk', 'lbk']	['continue']	['stekend']	['nee']	['ja']
DEFC981AA6D38BBE77120945B67590B2C7E0AAB6	['periumbilicaal']	['ja']	['toename']	['geleidelijk']	['nee']	['nee']	['nee']	['ja']	['adipeus']	['nee']	['normaal']	['periumbilicaal', 'rok', 'lok']	['aanvalsgewijs']	['niet gerapporteerd']	['ja']	['ja']
DF871F9944C8AC304F2CB373927C20B491069656	['rok']	['ja']	['niet gerapporteerd']	['geleidelijk']	['ja']	['ja']	['ja']	['nee']	['niet gerapporteerd']	['nee']	['niet gerapporteerd']	['rok']	['continue']	['niet gerapporteerd']	['nee']	['ja']
DFB3EAF059385E5165E5DB85628CB3D26A3DA6C9	['rok']	['ja']	['afname']	['geleidelijk']	['nee']	['ja']	['ja']	['nee']	['slank']	['nee']	['brijig/dunner']	['rok']	['continue']	['zeurend']	['ja']	['ja']
E07C5B3707F8FF50550201DC914B97505D8D76A8	['diffuus']	['nee']	['afname']	['acuut']	['nee']	['ja']	['nee']	['nee']	['niet gerapporteerd']	['nee']	['niet gerapporteerd']	['periumbilicaal']	['aanvalsgewijs']	['stekend', 'krampend']	['nee']	['ja']
E0A685EF2F7B85BB526BB1BE80E91672BD41406E	['periumbilicaal']	['ja']	['niet gerapporteerd']	['acuut']	['ja']	['nee']	['nee']	['nee']	['niet gerapporteerd']	['nee']	['normaal']	['periumbilicaal']	['continue']	['niet gerapporteerd']	['nee']	['ja']
E3EA78125CD85DD154CD72090DDC2C50B2D0813A	['diffuus']	['ja']	['niet gerapporteerd']	['niet gerapporteerd']	['nee']	['nee']	['ja']	['nee']	['bolle buik']	['nee']	['hard/obstipatie']	['diffuus']	['niet gerapporteerd']	['niet gerapporteerd']	['nee']	['nee']
E415D08329ABE857EBDC5130018608B8CA96AEA7	['rok', 'lok']	['ja']	['niet gerapporteerd']	['geleidelijk']	['nee']	['ja']	['ja']	['ja']	['niet gerapporteerd']	['nee']	['diarree']	['rok']	['aanvalsgewijs']	['stekend']	['nee']	['ja']
E41706B59947CFFA6FC0650BD8BB12C9013E051B	['rok']	['nee']	['niet gerapporteerd']	['niet gerapporteerd']	['ja']	['ja']	['nee']	['nee']	['adipeus']	['nee']	['normaal']	['rok']	['continue']	['stekend']	['nee']	['ja']
E6D719ADBCD05F8DBB408A2D567D0021F10A033A	['diffuus', 'rok']	['nee']	['toename']	['geleidelijk']	['ja']	['nee']	['nee']	['ja']	['slank']	['nee']	['brijig/dunner']	['periumbilicaal', 'rok']	['niet gerapporteerd']	['niet gerapporteerd']	['ja']	['nee']
E840D76C3D2EDA7FE22D9D842619F859F3C9754C	['afwezig']	['ja']	['toename']	['geleidelijk']	['ja']	['ja']	['nee']	['ja']	['niet gerapporteerd']	['nee']	['normaal']	['rok', 'lok']	['continue']	['krampend']	['nee']	['ja']
E9FA165EB8EFA2B17EB4C9D39339504AE340C047	['epigastrio']	['nee']	['niet gerapporteerd']	['acuut']	['nee']	['ja']	['nee']	['nee']	['adipeus']	['nee']	['diarree']	['epigastrio', 'diffuus']	['continue']	['niet gerapporteerd']	['nee']	['ja']
EC64E05A3EA0A085671016C9881829F318F459D2	['afwezig']	['ja']	['toename']	['acuut']	['ja']	['ja']	['nee']	['nee']	['niet gerapporteerd']	['nee']	['niet gerapporteerd']	['periumbilicaal', 'rok']	['aanvalsgewijs']	['niet gerapporteerd']	['ja']	['nee']
ECE553E11B283C6B55F1A2B31707F51943FBEDD4	['rbk']	['ja']	['toename']	['geleidelijk']	['nee']	['nee']	['nee']	['nee']	['niet gerapporteerd']	['nee']	['normaal']	['rbk']	['continue']	['niet gerapporteerd']	['nee']	['ja']
ED9759158132C614044954476D4C7BDC70712AB6	['afwezig']	['ja']	['toename']	['geleidelijk']	['nee']	['nee']	['ja']	['nee']	['slank']	['nee']	['diarree']	['rok', 'lok']	['continue']	['krampend']	['nee']	['ja']
EE1C17A7609B3CA14A180E00EF7F34DD3BFF3AC9	['rok']	['ja']	['toename']	['geleidelijk']	['ja']	['nee']	['ja']	['nee']	['slank']	['nee']	['brijig/dunner']	['flank links', 'rok']	['continue']	['stekend', 'zeurend']	['ja']	['nee']
EEDF0FAFFF79B6FD4D60148C07F7E79B3622F5D1	['diffuus']	['nee']	['afname']	['acuut']	['nee']	['nee']	['nee']	['nee']	['niet gerapporteerd']	['nee']	['niet gerapporteerd']	['diffuus']	['aanvalsgewijs']	['stekend']	['nee']	['ja']
EF4D714195766EEA62A4BA6DF7659F6A49503CB6	['diffuus', 'rok']	['nee']	['afname']	['geleidelijk']	['nee']	['nee']	['ja']	['nee']	['niet gerapporteerd']	['nee']	['diarree']	['epigastrio', 'periumbilicaal', 'rok']	['continue']	['zeurend', 'brandend']	['nee']	['ja']
EFD41E49D196C0B7BA7D4D244A21B9F510D94E45	['rok']	['ja']	['toename']	['acuut']	['nee']	['ja']	['ja']	['nee']	['adipeus']	['nee']	['niet gerapporteerd']	['rok']	['aanvalsgewijs']	['zeurend']	['nee']	['ja']
F313014259B40D4173FD3DAB5EF04470EF92EA68	['rok']	['ja']	['toename']	['acuut']	['nee']	['nee']	['ja']	['nee']	['niet gerapporteerd']	['nee']	['niet gerapporteerd']	['periumbilicaal', 'rok']	['aanvalsgewijs']	['stekend', 'zeurend']	['ja']	['ja']
F447754FD29366A81A729090400DA215B9FE0B30	['rok']	['nee']	['niet gerapporteerd']	['geleidelijk']	['ja']	['ja']	['nee']	['ja']	['slank']	['nee']	['niet gerapporteerd']	['periumbilicaal', 'rok']	['continue']	['niet gerapporteerd']	['ja']	['ja']
F64409B4872EAABA3A5CC19709CCC2CBE14F3F97	['afwezig']	['nee']	['afname']	['acuut']	['ja']	['ja']	['nee']	['nee']	['niet gerapporteerd']	['nee']	['diarree']	['rok', 'lok']	['aanvalsgewijs']	['zeurend']	['ja']	['ja']
F68845A0427BB86D33E2D46F859B9FA81138CF4B	['afwezig']	['ja']	['toename']	['geleidelijk']	['nee']	['nee']	['ja']	['nee']	['slank']	['nee']	['normaal']	['periumbilicaal']	['continue']	['niet gerapporteerd']	['nee']	['ja']
F906167349E6530077607D0300EA28993CFE856C	['rok']	['ja']	['toename']	['acuut']	['nee']	['ja']	['nee']	['nee']	['niet gerapporteerd']	['nee']	['niet gerapporteerd']	['rok']	['aanvalsgewijs']	['niet gerapporteerd']	['nee']	['ja']
FAAEC9CB5B6A489A4DBB474FF84925B651580122	['rok']	['ja']	['niet gerapporteerd']	['acuut']	['nee']	['nee']	['nee']	['nee']	['niet gerapporteerd']	['nee']	['niet gerapporteerd']	['periumbilicaal', 'rok']	['continue']	['niet gerapporteerd']	['ja']	['nee']
FDE516E37FD8E5C55E5014BC605D99C96248BF7F	['afwezig']	['ja']	['niet gerapporteerd']	['niet gerapporteerd']	['nee']	['nee']	['nee']	['nee']	['bolle buik']	['nee']	['hard/obstipatie']	['epigastrio']	['niet gerapporteerd']	['niet gerapporteerd']	['nee']	['ja']
FE400923F732A2D8693120BDA3BE28D454CFA11F	['rok']	['ja']	['toename']	['geleidelijk']	['ja']	['nee']	['ja']	['ja']	['slank']	['nee']	['normaal', 'diarree']	['periumbilicaal', 'rok']	['aanvalsgewijs']	['niet gerapporteerd']	['ja']	['nee']
FF95F55406CCB90F211F631C05D9DC2235EDB6FD	['afwezig']	['nee']	['toename']	['geleidelijk']	['nee']	['nee']	['ja']	['nee']	['adipeus']	['nee']	['niet gerapporteerd']	['lok', 'diffuus']	['continue']	['niet gerapporteerd']	['nee']	['nee']

## Sheet: LLM Optimized Prompt Annotation
LLM Optimized Prompt Annotations
pseudo_id	abdomen drukpijn locatie_pred_unify_syn	misselijkheid_pred	verloop buikpijnklachten_pred	ontstaanswijze buikpijnklachten_pred	abdomen drukpijn locatie mcburney_pred	loslaatpijn_pred	afname eetlust_pred	koorts_pred	abdomen inspectie_pred	mictie pollakisurie_pred	ontlasting consistentie_pred	locatie pijn_pred_unify_syn	buikpijnpatroon_pred	aard van de pijn_pred	migratie rok_pred	abdomen palpatie soepel_pred
0113EED0393508AC13D68FBAFA65900FBD227E60	['epigastrio']	['nee']	['niet gerapporteerd']	['niet gerapporteerd']	['nee']	['nee']	['ja']	['nee']	['bolle buik']	['nee']	['brijig/dunner']	['epigastrio']	['niet gerapporteerd']	['niet gerapporteerd']	['nee']	['nee']
01B5BDB0E5677912B179121C4029421F28958326	['lbk']	['nee']	['afname', 'toename']	['acuut']	['nee']	['ja']	['ja']	['nee']	['bolle buik', 'adipeus']	['nee']	['normaal']	['lbk']	['continue']	['niet gerapporteerd']	['nee']	['ja']
021B33E2CA8FC6EF1B5FAC23552E6FC57C600E46	['afwezig']	['nee']	['niet gerapporteerd']	['niet gerapporteerd']	['nee']	['nee']	['ja']	['ja']	['slank']	['nee']	['brijig/dunner']	['afwezig']	['niet gerapporteerd']	['brandend']	['nee']	['ja']
031972956070C5908562CB19EA2A5017D6350421	['rbk']	['nee']	['niet gerapporteerd']	['acuut']	['nee']	['nee']	['nee']	['nee']	['slank']	['nee']	['normaal']	['afwezig']	['niet gerapporteerd']	['niet gerapporteerd']	['nee']	['ja']
03F80810ED1308E1F535220D85F484CCCB4B77ED	['rok']	['nee']	['toename']	['geleidelijk']	['ja']	['ja']	['ja']	['nee']	['niet gerapporteerd']	['nee']	['normaal']	['rok']	['aanvalsgewijs']	['niet gerapporteerd']	['nee']	['nee']
03F80887F6E5788E7D4442CF1C29694F890D2CFE	['lok', 'hypogastrio']	['nee']	['toename']	['geleidelijk']	['nee']	['ja']	['ja']	['nee']	['niet gerapporteerd']	['nee']	['brijig/dunner']	['rok', 'lok']	['aanvalsgewijs']	['stekend']	['nee']	['ja']
06B207026052C1A707A32784027017DA3525E53B	['rok']	['nee']	['toename']	['geleidelijk', 'acuut']	['nee']	['ja']	['nee']	['ja']	['slank']	['nee']	['normaal']	['rok', 'lok']	['niet gerapporteerd']	['niet gerapporteerd']	['ja']	['ja']
06CF92EB819DAB27CFEA13B52CD5B3DC9D44111B	['lok', 'lbk']	['ja']	['toename']	['geleidelijk']	['nee']	['nee']	['ja']	['nee']	['bolle buik']	['nee']	['brijig/dunner', 'diarree']	['diffuus']	['continue']	['niet gerapporteerd']	['nee']	['ja']
088B4825538799B459D4021BC52A67AC8DAE34C7	['rok', 'hypogastrio']	['ja']	['toename']	['acuut']	['nee']	['nee']	['ja']	['nee']	['niet gerapporteerd']	['ja']	['normaal']	['periumbilicaal', 'rok']	['niet gerapporteerd']	['stekend']	['ja']	['nee']
08978751ECE7F3E382DDDD7997FFED392CB51B7D	['lok']	['nee']	['toename']	['niet gerapporteerd']	['nee']	['nee']	['nee']	['nee']	['niet gerapporteerd']	['nee']	['hard/obstipatie']	['flank links']	['continue']	['zeurend']	['nee']	['ja']
09986DF049BF0784FF55DF3969F8A2B11F91DCC1	['lok', 'rok']	['ja']	['toename']	['geleidelijk']	['ja']	['nee']	['nee']	['nee']	['niet gerapporteerd']	['nee']	['brijig/dunner']	['periumbilicaal']	['niet gerapporteerd']	['stekend', 'zeurend']	['ja']	['nee']
0A3AD34FEC0989EDCC230C83CB181F44FE955831	['hypogastrio', 'diffuus']	['nee']	['niet gerapporteerd']	['niet gerapporteerd']	['nee']	['nee']	['nee']	['nee']	['bolle buik', 'litteken']	['nee']	['niet gerapporteerd']	['afwezig']	['niet gerapporteerd']	['brandend']	['nee']	['nee']
0C3E2B506B28A8C5A856F0136ADBBF44905BC0A8	['rok']	['ja']	['niet gerapporteerd']	['niet gerapporteerd']	['nee']	['nee']	['nee']	['nee']	['slank']	['ja']	['diarree']	['rok']	['aanvalsgewijs']	['stekend', 'krampend']	['nee']	['ja']
0CD5F009A7235105BD7288459CDA830443E935F0	['epigastrio']	['ja']	['niet gerapporteerd']	['niet gerapporteerd']	['nee']	['nee']	['nee']	['nee']	['slank']	['nee']	['brijig/dunner']	['epigastrio']	['niet gerapporteerd']	['niet gerapporteerd']	['nee']	['ja']
0EC0CC9BD874D7F19A1F162EC9A3EF4B51B0AA29	['epigastrio']	['nee']	['niet gerapporteerd']	['acuut']	['nee']	['nee']	['nee']	['nee']	['bolle buik']	['nee']	['normaal']	['rbk', 'epigastrio']	['niet gerapporteerd']	['niet gerapporteerd']	['nee']	['ja']
0ED88DA7571861D175F8576317B6A4AE6ED0CC95	['rok']	['nee']	['toename']	['geleidelijk']	['nee']	['ja']	['nee']	['nee']	['niet gerapporteerd']	['nee']	['normaal']	['rok']	['aanvalsgewijs']	['niet gerapporteerd']	['nee']	['ja']
0FC335D4DA7545F30FC8D8637A788222856A593E	['rbk']	['nee']	['niet gerapporteerd']	['niet gerapporteerd']	['nee']	['nee']	['nee']	['nee']	['niet gerapporteerd']	['nee']	['niet gerapporteerd']	['rbk', 'flank rechts']	['aanvalsgewijs']	['stekend']	['nee']	['ja']
1052FC7B5542E324181A9C575AA2D1517DDF31EA	['periumbilicaal', 'rok']	['ja']	['niet gerapporteerd']	['acuut']	['nee']	['nee']	['nee']	['nee']	['niet gerapporteerd']	['nee']	['niet gerapporteerd']	['periumbilicaal']	['niet gerapporteerd']	['niet gerapporteerd']	['ja']	['nee']
116F913C6857CFBE5328A0EFC74EC815C357B9CE	['rok', 'periumbilicaal']	['ja']	['toename']	['acuut']	['nee']	['ja']	['ja']	['ja']	['niet gerapporteerd']	['nee']	['normaal']	['rbk', 'periumbilicaal']	['aanvalsgewijs']	['niet gerapporteerd']	['nee']	['ja']
12041F4DD5B99BD9889B64C10FC50CD7CE8133F3	['rok']	['ja']	['toename']	['geleidelijk']	['ja']	['ja']	['nee']	['nee']	['litteken']	['nee']	['normaal']	['rok']	['continue']	['niet gerapporteerd']	['nee']	['ja']
12557748B9F725043CCC35D1C555D1AFE2822C73	['rok']	['nee']	['niet gerapporteerd']	['niet gerapporteerd']	['nee']	['nee']	['nee']	['nee']	['niet gerapporteerd']	['nee']	['normaal']	['rok']	['niet gerapporteerd']	['zeurend']	['nee']	['ja']
14EC709865C17E0A4FBE463E3A0BC58F7AC9BE1E	['hypogastrio', 'rok']	['ja']	['niet gerapporteerd']	['acuut']	['nee']	['nee']	['nee']	['nee']	['niet gerapporteerd']	['nee']	['normaal']	['rok', 'lok']	['niet gerapporteerd']	['niet gerapporteerd']	['ja']	['ja']
151C2F0A4C42BC201C8387EB5BD911159A8FBAA9	['afwezig']	['nee']	['niet gerapporteerd']	['niet gerapporteerd']	['nee']	['nee']	['nee']	['nee']	['niet gerapporteerd']	['nee']	['niet gerapporteerd']	['afwezig']	['niet gerapporteerd']	['niet gerapporteerd']	['nee']	['nee']
1607CE9BE5ED0EF4FB3B2617C1631E8C3C9CF969	['rok']	['nee']	['toename']	['geleidelijk']	['nee']	['nee']	['nee']	['nee']	['niet gerapporteerd']	['nee']	['normaal']	['rok']	['continue']	['stekend']	['nee']	['ja']
16F5DDC83D1D6E456DE3FB991911B962E99A5D32	['rok', 'periumbilicaal']	['ja']	['niet gerapporteerd']	['geleidelijk']	['ja']	['nee']	['nee']	['nee']	['niet gerapporteerd']	['nee']	['normaal']	['periumbilicaal', 'rok']	['continue']	['niet gerapporteerd']	['nee']	['ja']
17A153DB6598E3A0938E089A1803E68C3F8FBAD3	['rok']	['ja']	['toename']	['geleidelijk']	['ja']	['ja']	['nee']	['nee']	['slank']	['nee']	['niet gerapporteerd']	['periumbilicaal', 'rok']	['niet gerapporteerd']	['niet gerapporteerd']	['ja']	['nee']
17E05C5AF2C63953E430C95EECB6B7B041AF4335	['afwezig']	['nee']	['niet gerapporteerd']	['geleidelijk']	['nee']	['ja']	['ja']	['nee']	['litteken']	['nee']	['normaal', 'hard/obstipatie']	['diffuus']	['aanvalsgewijs']	['niet gerapporteerd']	['nee']	['nee']
19651ABC3EE95CC1D4535888DBF5176F652DFFC0	['epigastrio', 'rbk']	['ja']	['niet gerapporteerd']	['acuut']	['nee']	['nee']	['nee']	['nee']	['niet gerapporteerd']	['nee']	['niet gerapporteerd']	['epigastrio']	['aanvalsgewijs']	['niet gerapporteerd']	['nee']	['ja']
1A72B51A5848C32895540F00E508BAFE3DEDA5F0	['rok', 'lok']	['ja']	['niet gerapporteerd']	['geleidelijk']	['ja']	['ja']	['nee']	['nee']	['litteken']	['nee']	['normaal']	['rok', 'periumbilicaal']	['aanvalsgewijs']	['krampend']	['nee']	['nee']
1BC183B89116E9B580051AA0D46094FC5F18297B	['rok']	['ja']	['niet gerapporteerd']	['acuut']	['nee']	['nee']	['ja']	['nee']	['bolle buik', 'litteken']	['nee']	['normaal']	['lok']	['niet gerapporteerd']	['stekend']	['nee']	['nee']
1E830BE87B317517F7A361DDCCF231D53BD646E8	['diffuus']	['ja']	['niet gerapporteerd']	['geleidelijk']	['nee']	['nee']	['ja']	['nee']	['niet gerapporteerd']	['nee']	['niet gerapporteerd']	['rok', 'lok']	['aanvalsgewijs']	['niet gerapporteerd']	['nee']	['ja']
1EC2C31D0AA1AE37B3E3405BE0F53BCBB1BED165	['rok', 'lok']	['ja']	['niet gerapporteerd']	['geleidelijk']	['ja']	['ja']	['ja']	['ja']	['niet gerapporteerd']	['nee']	['normaal']	['rok', 'lok']	['continue']	['zeurend']	['nee']	['nee']
1EEFC8809BF2A36A139B48F905C0F064D9EE7077	['rok']	['nee']	['toename']	['acuut']	['nee']	['nee']	['nee']	['nee']	['slank']	['nee']	['niet gerapporteerd']	['rok', 'lok']	['aanvalsgewijs']	['krampend']	['ja']	['ja']
1F699CA1CAB272C36EF0A959E448112E6CC873EA	['rbk', 'rok']	['nee']	['niet gerapporteerd']	['acuut']	['nee']	['nee']	['ja']	['nee']	['niet gerapporteerd']	['nee']	['normaal']	['rbk']	['aanvalsgewijs']	['niet gerapporteerd']	['nee']	['ja']
20BD2D5344E2B57A4C4F724B18BC22D7B5A9A089	['epigastrio']	['ja']	['toename']	['geleidelijk']	['nee']	['nee']	['nee']	['nee']	['slank']	['nee']	['normaal']	['epigastrio']	['niet gerapporteerd']	['niet gerapporteerd']	['nee']	['ja']
221D47CC95F4CC9E1C5E0427D465B1ADAA92CBDB	['rok']	['ja']	['toename']	['acuut']	['ja']	['nee']	['nee']	['nee']	['slank']	['nee']	['normaal']	['rok']	['aanvalsgewijs']	['stekend']	['nee']	['nee']
2263E1FB87A6D6FF8696C53E8D54C9C6E5A38AF5	['rok']	['ja']	['toename']	['acuut']	['ja']	['nee']	['nee']	['nee']	['niet gerapporteerd']	['nee']	['brijig/dunner']	['rok']	['niet gerapporteerd']	['stekend']	['nee']	['ja']
2296504C8C8FD92E821D3B294C7801CEF3B5D797	['rok']	['nee']	['afname']	['acuut']	['ja']	['nee']	['ja']	['nee']	['niet gerapporteerd']	['ja']	['diarree']	['rok', 'lok', 'flank rechts']	['niet gerapporteerd']	['stekend']	['nee']	['ja']
22A31DAC5597F92FB6BE0F056D7227F7EABD06AB	['epigastrio', 'hypogastrio']	['ja']	['niet gerapporteerd']	['acuut']	['nee']	['nee']	['nee']	['nee']	['slank']	['nee']	['diarree']	['rok', 'lok']	['aanvalsgewijs']	['zeurend']	['nee']	['ja']
260DB7BBEDCB7BC095D7B3440694D19D47FFF46D	['rok']	['nee']	['afname']	['geleidelijk']	['nee']	['nee']	['ja']	['nee']	['slank']	['nee']	['brijig/dunner']	['rok']	['aanvalsgewijs']	['stekend']	['nee']	['ja']
261ACD24A7822B0FB4578C19AB5957687A1199C7	['rok', 'lok']	['ja']	['niet gerapporteerd']	['niet gerapporteerd']	['nee']	['nee']	['nee']	['nee']	['slank']	['nee']	['normaal']	['rok']	['niet gerapporteerd']	['stekend']	['ja']	['nee']
286D57E93A606AE03D58400C50FB71560BABAFBB	['rok']	['ja']	['toename']	['niet gerapporteerd']	['ja']	['ja']	['ja']	['nee']	['niet gerapporteerd']	['nee']	['normaal']	['rok', 'lok']	['continue']	['zeurend', 'stekend']	['ja']	['ja']
298D8FFA1E4D4F3360F0E02FC6BBC76B6600A17B	['rok']	['nee']	['niet gerapporteerd']	['niet gerapporteerd']	['ja']	['ja']	['nee']	['ja']	['niet gerapporteerd']	['nee']	['normaal']	['rok']	['continue']	['niet gerapporteerd']	['ja']	['ja']
2B063092E51B3EAA94FCEC06F1ED663D999D419B	['rok']	['ja']	['niet gerapporteerd']	['acuut']	['ja']	['nee']	['nee']	['nee']	['niet gerapporteerd']	['nee']	['normaal']	['rok']	['continue']	['stekend']	['nee']	['ja']
2B83858DBAEAA03860C5BEB3065E95C351624B21	['rok']	['ja']	['afname']	['acuut']	['ja']	['ja']	['ja']	['ja']	['adipeus']	['nee']	['normaal']	['diffuus', 'rok']	['niet gerapporteerd']	['stekend']	['ja']	['nee']
2BB1F2B4DEC13F99742C75CEA5B7E6402A06963B	['periumbilicaal']	['ja']	['toename']	['geleidelijk']	['nee']	['nee']	['ja']	['nee']	['niet gerapporteerd']	['nee']	['niet gerapporteerd']	['periumbilicaal']	['niet gerapporteerd']	['zeurend']	['nee']	['nee']
2C5FC1295AFDF6EC3F4C25497605EA150AD67018	['rok']	['nee']	['toename']	['geleidelijk']	['ja']	['ja']	['nee']	['nee']	['niet gerapporteerd']	['nee']	['normaal']	['rok']	['niet gerapporteerd']	['niet gerapporteerd']	['nee']	['ja']
2CF2979BCFB276F3B1A9EE28A901A8A358B5D8A2	['rok']	['nee']	['niet gerapporteerd']	['acuut']	['ja']	['ja']	['nee']	['nee']	['adipeus']	['nee']	['normaal']	['rok']	['niet gerapporteerd']	['zeurend']	['nee']	['ja']
2D6F0787085156EB7BCB6E072F1010CEDFD80FD2	['rok']	['nee']	['niet gerapporteerd']	['acuut']	['nee']	['nee']	['nee']	['nee']	['niet gerapporteerd']	['nee']	['normaal']	['rok']	['niet gerapporteerd']	['niet gerapporteerd']	['nee']	['ja']
2DCDC8652E2A9711C15482A6C3388BAFB4A14F91	['rok']	['ja']	['toename']	['acuut']	['nee']	['nee']	['nee']	['nee']	['slank']	['nee']	['normaal']	['flank rechts']	['continue']	['niet gerapporteerd']	['nee']	['ja']
2DD43266A0E5F0EF4734267F165767FEB6AEC425	['rok']	['ja']	['niet gerapporteerd']	['niet gerapporteerd']	['ja']	['nee']	['nee']	['nee']	['niet gerapporteerd']	['nee']	['normaal']	['periumbilicaal', 'rbk', 'lbk']	['aanvalsgewijs']	['niet gerapporteerd']	['nee']	['ja']
2F62998917B9DC90155AE9CFF66664637A5B54C3	['rok']	['ja']	['toename']	['geleidelijk']	['nee']	['nee']	['nee']	['nee']	['niet gerapporteerd']	['nee']	['brijig/dunner']	['rok']	['aanvalsgewijs']	['krampend']	['nee']	['nee']
3148A55B63FB3F608F5D1544DA8FF9B0F795D345	['rok']	['ja']	['toename']	['acuut']	['ja']	['nee']	['ja']	['nee']	['adipeus']	['nee']	['normaal']	['rok']	['continue']	['zeurend']	['nee']	['ja']
329139F183D54E1159DBA9B921E12D5A74C5F799	['diffuus', 'rok']	['ja']	['toename']	['niet gerapporteerd']	['ja']	['nee']	['nee']	['nee']	['niet gerapporteerd']	['nee']	['normaal']	['periumbilicaal', 'rok']	['continue']	['zeurend', 'stekend']	['ja']	['ja']
32A3EB912E0DE53D37128DABDA2E694EB123F51E	['rok']	['nee']	['afname']	['geleidelijk']	['nee']	['ja']	['ja']	['nee']	['niet gerapporteerd']	['nee']	['normaal']	['rok', 'lok']	['niet gerapporteerd']	['stekend']	['ja']	['ja']
32FA72459A99562ADAD68E4FED1E56BDF888ABE7	['rok']	['ja']	['toename']	['geleidelijk']	['ja']	['nee']	['nee']	['nee']	['niet gerapporteerd']	['nee']	['normaal']	['diffuus', 'rok']	['aanvalsgewijs']	['zeurend', 'stekend']	['ja']	['nee']
349AB41A0ABCFBBE6147F40C67C06632475A9BED	['rok']	['nee']	['toename']	['acuut']	['ja']	['ja']	['nee']	['nee']	['adipeus']	['nee']	['normaal']	['periumbilicaal', 'rok']	['continue']	['stekend']	['ja']	['ja']
368E48BE75DBA47778346D47817A6FA9A9D3285A	['rok']	['nee']	['toename']	['acuut']	['ja']	['ja']	['nee']	['nee']	['niet gerapporteerd']	['nee']	['diarree']	['rbk', 'lbk', 'periumbilicaal', 'rok']	['continue']	['niet gerapporteerd']	['ja']	['nee']
371116D46960D2C5073E9EA5970440572326883C	['rbk', 'rok']	['nee']	['toename']	['acuut']	['nee']	['nee']	['nee']	['nee']	['adipeus']	['nee']	['brijig/dunner']	['periumbilicaal', 'rbk']	['continue']	['stekend']	['ja']	['ja']
37FE10189FB39472D63F3EB5741999FB67D05EA2	['rok']	['ja']	['toename']	['geleidelijk']	['ja']	['nee']	['ja']	['ja']	['adipeus']	['nee']	['niet gerapporteerd']	['periumbilicaal', 'rok']	['niet gerapporteerd']	['niet gerapporteerd']	['ja']	['ja']
3804C0175C9127FAC2842B96A2795B43C57D15BA	['rok', 'diffuus']	['ja']	['toename']	['geleidelijk']	['ja']	['nee']	['nee']	['nee']	['slank']	['nee']	['diarree']	['periumbilicaal', 'rok']	['continue']	['krampend']	['ja']	['ja']
38CCFEA4BD72EB7DF705D919AFAE1925E8B7CC88	['periumbilicaal']	['ja']	['niet gerapporteerd']	['geleidelijk']	['nee']	['nee']	['ja']	['nee']	['niet gerapporteerd']	['nee']	['diarree']	['periumbilicaal']	['niet gerapporteerd']	['krampend']	['nee']	['ja']
39767AF48EA7B41412AF7C671CC0F73F8252A02B	['epigastrio']	['nee']	['toename']	['geleidelijk']	['nee']	['nee']	['ja']	['nee']	['adipeus']	['nee']	['normaal']	['epigastrio']	['aanvalsgewijs']	['krampend']	['nee']	['ja']
39A159DD9A558DA10834F6C6E547A7ED591622EA	['rok', 'periumbilicaal']	['ja']	['toename']	['acuut']	['ja']	['nee']	['nee']	['nee']	['slank']	['nee']	['normaal']	['rok']	['aanvalsgewijs']	['stekend', 'zeurend']	['nee']	['ja']
3AD624871C1A18B92F929CD8BC1FD0565636B961	['rok']	['ja']	['niet gerapporteerd']	['acuut']	['ja']	['nee']	['ja']	['nee']	['niet gerapporteerd']	['nee']	['normaal']	['rok']	['continue']	['stekend']	['nee']	['ja']
3AE9024C8C3BDB6909CD058EE7E98B3638CF0E9E	['rok']	['nee']	['niet gerapporteerd']	['acuut']	['ja']	['ja']	['nee']	['nee']	['niet gerapporteerd']	['nee']	['hard/obstipatie']	['rok', 'lok']	['aanvalsgewijs']	['stekend']	['nee']	['ja']
3CAF6417FD5759F0ECE07A8C7C0DD30C9A1960D3	['periumbilicaal']	['nee']	['niet gerapporteerd']	['niet gerapporteerd']	['nee']	['nee']	['nee']	['nee']	['bolle buik', 'litteken']	['nee']	['diarree']	['diffuus']	['niet gerapporteerd']	['niet gerapporteerd']	['nee']	['ja']
3D3F368EA4DE37BE9AFFFF9B6613D402BE970DCB	['afwezig']	['nee']	['niet gerapporteerd']	['niet gerapporteerd']	['nee']	['nee']	['ja']	['ja']	['niet gerapporteerd']	['nee']	['hard/obstipatie']	['rok', 'lok']	['niet gerapporteerd']	['niet gerapporteerd']	['nee']	['nee']
3DBDACEB930D47D575190DF6F223E1D9561F7528	['afwezig']	['nee']	['niet gerapporteerd']	['acuut']	['nee']	['nee']	['nee']	['nee']	['niet gerapporteerd']	['nee']	['normaal']	['rok', 'lok']	['niet gerapporteerd']	['stekend']	['nee']	['ja']
3E23BEFC9B50D4CB9E2FF794EA62C103DD59B801	['rok']	['ja']	['niet gerapporteerd']	['acuut']	['ja']	['nee']	['nee']	['nee']	['niet gerapporteerd']	['nee']	['niet gerapporteerd']	['rok']	['niet gerapporteerd']	['niet gerapporteerd']	['ja']	['nee']
3F4599CB215527A906B47C6ED905D43FD103674C	['lbk', 'rbk']	['ja']	['niet gerapporteerd']	['acuut']	['nee']	['nee']	['ja']	['nee']	['bolle buik', 'litteken']	['nee']	['normaal']	['rbk', 'lbk']	['niet gerapporteerd']	['niet gerapporteerd']	['nee']	['nee']
3F9BEE4248149E1AD92C7645A0E1654D4B2B5E79	['lok']	['nee']	['toename']	['acuut']	['nee']	['nee']	['nee']	['nee']	['niet gerapporteerd']	['nee']	['normaal']	['flank links']	['niet gerapporteerd']	['niet gerapporteerd']	['nee']	['ja']
4141FDC8321F5965CAC21B43482728C6E258B6B3	['afwezig']	['ja']	['niet gerapporteerd']	['niet gerapporteerd']	['nee']	['nee']	['ja']	['nee']	['adipeus']	['nee']	['diarree']	['afwezig']	['niet gerapporteerd']	['niet gerapporteerd']	['nee']	['nee']
415299D99B113F4FE71607A73E050458CAB34BC6	['rok']	['ja']	['toename']	['geleidelijk']	['ja']	['nee']	['nee']	['nee']	['niet gerapporteerd']	['nee']	['niet gerapporteerd']	['rok', 'lok']	['continue']	['stekend']	['nee']	['ja']
415335F6CEE79ED5B95A16FA9D133F020EC19AFA	['rok', 'lok']	['nee']	['niet gerapporteerd']	['acuut']	['nee']	['nee']	['nee']	['nee']	['niet gerapporteerd']	['nee']	['normaal']	['rok', 'lok']	['niet gerapporteerd']	['niet gerapporteerd']	['nee']	['ja']
4171A845B97024AED85520A0E270AFAA71F0CF89	['rok']	['nee']	['toename']	['acuut']	['ja']	['ja']	['nee']	['nee']	['niet gerapporteerd']	['nee']	['niet gerapporteerd']	['rok']	['aanvalsgewijs']	['stekend']	['nee']	['ja']
42626DFDB7F11245FAC21DF97A999E050069939B	['lok']	['nee']	['niet gerapporteerd']	['niet gerapporteerd']	['nee']	['nee']	['nee']	['nee']	['niet gerapporteerd']	['nee']	['brijig/dunner']	['lok']	['continue']	['niet gerapporteerd']	['nee']	['ja']
42AF90AEA66134D75E8044F35FFA62EF297B65D9	['rok']	['ja']	['niet gerapporteerd']	['geleidelijk']	['nee']	['nee']	['nee']	['nee']	['niet gerapporteerd']	['nee']	['normaal']	['rok', 'periumbilicaal']	['aanvalsgewijs']	['krampend']	['nee']	['nee']
43C611149E6B13D368C256D0C8B38DE851B40FA2	['rok']	['nee']	['toename']	['acuut']	['ja']	['ja']	['nee']	['nee']	['niet gerapporteerd']	['nee']	['normaal']	['rok']	['continue']	['stekend']	['nee']	['nee']
441A58CC7E58643B38137427E6D01955ED863B80	['afwezig']	['nee']	['toename']	['acuut']	['nee']	['nee']	['nee']	['nee']	['niet gerapporteerd']	['nee']	['niet gerapporteerd']	['flank rechts']	['aanvalsgewijs']	['niet gerapporteerd']	['nee']	['ja']
4490B5A90B48116FB36703E27365A2C532A5289F	['afwezig']	['nee']	['toename']	['niet gerapporteerd']	['nee']	['nee']	['nee']	['nee']	['slank']	['nee']	['hard/obstipatie']	['rok', 'lok', 'flanken beiderzijds']	['niet gerapporteerd']	['brandend']	['nee']	['nee']
46AC6E9848567C5A038B872967B83B9DBAA407A9	['rok', 'rbk', 'diffuus']	['nee']	['niet gerapporteerd']	['geleidelijk']	['nee']	['nee']	['ja']	['nee']	['niet gerapporteerd']	['nee']	['niet gerapporteerd']	['periumbilicaal', 'rok']	['niet gerapporteerd']	['niet gerapporteerd']	['ja']	['ja']
484B003B456E1C8BE11317202F13B20EB024CBF9	['rok', 'diffuus']	['nee']	['toename']	['geleidelijk']	['ja']	['nee']	['nee']	['nee']	['niet gerapporteerd']	['nee']	['normaal']	['periumbilicaal']	['continue']	['krampend']	['nee']	['ja']
49586A4781A32DE95922581FD3B58A07ADFE3AC5	['rbk']	['nee']	['afname']	['acuut']	['nee']	['nee']	['nee']	['nee']	['slank']	['nee']	['brijig/dunner']	['epigastrio', 'rbk']	['niet gerapporteerd']	['krampend']	['nee']	['nee']
49F76961E1EE040CD05C8E17C70FA90778FDD5A2	['periumbilicaal']	['nee']	['toename']	['geleidelijk']	['nee']	['nee']	['ja']	['nee']	['slank']	['nee']	['niet gerapporteerd']	['periumbilicaal']	['continue']	['niet gerapporteerd']	['nee']	['ja']
4A18378CA24A7AD3585AC73C34F250A6D9641234	['rbk', 'rok']	['nee']	['toename']	['acuut']	['nee']	['nee']	['nee']	['ja']	['adipeus']	['nee']	['normaal']	['rbk']	['continue']	['stekend', 'zeurend']	['nee']	['ja']
4C41D89D1D1C06225CB51028CA16D8B0CEBA9551	['rok']	['ja']	['niet gerapporteerd']	['acuut']	['nee']	['nee']	['nee']	['ja']	['niet gerapporteerd']	['nee']	['niet gerapporteerd']	['rok', 'lok']	['aanvalsgewijs']	['krampend', 'stekend']	['ja']	['ja']
4D6B4C3742BFF1EA09E84EA51BF4C8030E7204F8	['rok']	['ja']	['niet gerapporteerd']	['acuut']	['ja']	['nee']	['nee']	['nee']	['niet gerapporteerd']	['nee']	['niet gerapporteerd']	['rok']	['niet gerapporteerd']	['stekend']	['nee']	['ja']
4E49A0323BA0F594FE37A0CCFC40BF8A78800F01	['afwezig']	['nee']	['niet gerapporteerd']	['acuut']	['nee']	['nee']	['nee']	['nee']	['niet gerapporteerd']	['nee']	['niet gerapporteerd']	['afwezig']	['niet gerapporteerd']	['niet gerapporteerd']	['nee']	['ja']
50A2BD88A0CBC397AF779E1702077EB276E5F8F4	['rok']	['ja']	['toename']	['acuut']	['ja']	['ja']	['ja']	['nee']	['niet gerapporteerd']	['nee']	['normaal']	['rok']	['continue']	['niet gerapporteerd']	['ja']	['ja']
50CB7F7534D18E9A0D91A712FEF16A48833F474F	['lok']	['ja']	['niet gerapporteerd']	['geleidelijk']	['nee']	['nee']	['nee']	['ja']	['bolle buik']	['nee']	['hard/obstipatie']	['afwezig']	['niet gerapporteerd']	['krampend']	['nee']	['ja']
51AB5E4634E1B2B7FF91ECAACC7CF63B654EE7D7	['diffuus', 'rok', 'lok']	['nee']	['niet gerapporteerd']	['geleidelijk']	['nee']	['nee']	['nee']	['nee']	['adipeus']	['nee']	['niet gerapporteerd']	['periumbilicaal', 'rok', 'lok']	['niet gerapporteerd']	['krampend']	['nee']	['ja']
51F3DBB8BA2382AC34BB0D0BCF3D0FB463406766	['rok']	['ja']	['toename']	['geleidelijk']	['ja']	['ja']	['nee']	['nee']	['slank']	['nee']	['normaal']	['rok']	['aanvalsgewijs']	['niet gerapporteerd']	['nee']	['ja']
5548DF5FF4C4B94FD977CE64D45E72F5825AEED3	['rbk', 'rok']	['nee']	['niet gerapporteerd']	['acuut']	['nee']	['nee']	['ja']	['nee']	['adipeus']	['nee']	['diarree']	['rok']	['aanvalsgewijs']	['krampend']	['nee']	['ja']
5687641760EA687189D1F0EB45DDDA50C20EE2DB	['rok']	['nee']	['niet gerapporteerd']	['geleidelijk']	['nee']	['ja']	['nee']	['ja']	['bolle buik']	['nee']	['niet gerapporteerd']	['rok', 'periumbilicaal']	['continue']	['krampend']	['nee']	['nee']
569E87A946EACCADB981F60DD7F7E6123F397AF5	['diffuus']	['ja']	['niet gerapporteerd']	['acuut']	['nee']	['nee']	['nee']	['nee']	['niet gerapporteerd']	['nee']	['normaal']	['flank links']	['aanvalsgewijs']	['niet gerapporteerd']	['nee']	['ja']
5761003E9DA755C49819EA9ED37E0E3811E47D34	['rok']	['nee']	['niet gerapporteerd']	['acuut']	['nee']	['nee']	['nee']	['ja']	['niet gerapporteerd']	['nee']	['normaal', 'brijig/dunner']	['rok']	['niet gerapporteerd']	['stekend']	['nee']	['ja']
59E948D9BE56B68BC938D2FBA077686998E5EA80	['rok']	['ja']	['niet gerapporteerd']	['acuut']	['nee']	['nee']	['nee']	['nee']	['litteken']	['nee']	['diarree']	['rok']	['niet gerapporteerd']	['niet gerapporteerd']	['ja']	['ja']
5A2744C868665185F0CAFA59A999DEE8EA4B4EE9	['rok', 'epigastrio']	['ja']	['toename']	['acuut']	['nee']	['nee']	['nee']	['nee']	['slank', 'bolle buik']	['nee']	['normaal']	['rok', 'lok', 'epigastrio']	['aanvalsgewijs']	['krampend']	['nee']	['nee']
5B412B7B5718E38C8B8FB91AE662AAAA2B34429F	['rok']	['ja']	['niet gerapporteerd']	['geleidelijk']	['nee']	['nee']	['ja']	['nee']	['niet gerapporteerd']	['nee']	['normaal']	['rok']	['niet gerapporteerd']	['niet gerapporteerd']	['ja']	['ja']
5C1F3043E0D2CBEA310C99B108A7615D0DF549EC	['diffuus', 'rbk']	['nee']	['toename']	['geleidelijk']	['nee']	['nee']	['ja']	['ja']	['bolle buik']	['nee']	['normaal']	['lok', 'diffuus']	['aanvalsgewijs']	['niet gerapporteerd']	['ja']	['nee']
5C7B277BA74ADE6D61FDD4E5E2166F7F45EFEE5F	['rok', 'lok']	['ja']	['toename']	['geleidelijk']	['nee']	['ja']	['ja']	['ja']	['adipeus']	['nee']	['brijig/dunner']	['rok']	['continue']	['zeurend', 'stekend']	['nee']	['nee']
5C9CED69EE029944BC54D694B8CE4F9F27A8B1D5	['rok']	['nee']	['toename']	['geleidelijk']	['nee']	['nee']	['nee']	['nee']	['niet gerapporteerd']	['nee']	['normaal']	['periumbilicaal']	['aanvalsgewijs']	['krampend']	['ja']	['ja']
5E0F2103F8132EA31C9D0D47129B893959107944	['epigastrio', 'rok']	['ja']	['niet gerapporteerd']	['acuut']	['ja']	['nee']	['nee']	['nee']	['niet gerapporteerd']	['nee']	['normaal']	['epigastrio', 'rok']	['niet gerapporteerd']	['stekend']	['ja']	['ja']
5F2629E479500F51EC570A28BCBB3490A304AD7D	['rok']	['ja']	['niet gerapporteerd']	['acuut']	['ja']	['ja']	['ja']	['ja']	['slank']	['nee']	['brijig/dunner']	['rok']	['continue']	['niet gerapporteerd']	['ja']	['nee']
5F5C6D426100C6BE30F13299F5A5D7BCB7826BB6	['diffuus']	['nee']	['niet gerapporteerd']	['niet gerapporteerd']	['nee']	['nee']	['nee']	['ja']	['niet gerapporteerd']	['nee']	['niet gerapporteerd']	['afwezig']	['niet gerapporteerd']	['niet gerapporteerd']	['nee']	['nee']
5F6FF5CA39E520E3C80306B5A03AC335A26A1367	['periumbilicaal', 'diffuus']	['ja']	['niet gerapporteerd']	['acuut']	['nee']	['ja']	['ja']	['nee']	['niet gerapporteerd']	['ja']	['brijig/dunner']	['periumbilicaal']	['continue']	['zeurend', 'stekend']	['nee']	['ja']
60CB90BEBF3FCAEB387C8014454C9B49312E3060	['rok', 'lok']	['nee']	['niet gerapporteerd']	['niet gerapporteerd']	['nee']	['nee']	['nee']	['ja']	['niet gerapporteerd']	['nee']	['niet gerapporteerd']	['rok', 'lok']	['niet gerapporteerd']	['stekend']	['nee']	['ja']
6272931966901EB96D821CCF7FC13172872AD177	['epigastrio']	['nee']	['toename']	['geleidelijk']	['nee']	['nee']	['ja']	['nee']	['niet gerapporteerd']	['nee']	['normaal']	['epigastrio']	['continue']	['zeurend']	['nee']	['ja']
6461B522A39E8AD85319DD0537B1FE93688793E4	['rok']	['ja']	['niet gerapporteerd']	['acuut']	['ja']	['ja']	['nee']	['nee']	['niet gerapporteerd']	['nee']	['niet gerapporteerd']	['rok']	['aanvalsgewijs']	['krampend', 'zeurend']	['nee']	['nee']
6537BB6BCF47AC349AB5ECEC7950D1E59D1A706A	['afwezig']	['ja']	['niet gerapporteerd']	['niet gerapporteerd']	['nee']	['nee']	['nee']	['ja']	['slank']	['ja']	['niet gerapporteerd']	['flank rechts', 'rok', 'lok']	['niet gerapporteerd']	['stekend']	['nee']	['ja']
65F2B6EE654AADC65EA82E0EC1190C9AFBC36DC4	['lok']	['nee']	['toename']	['acuut']	['nee']	['ja']	['nee']	['nee']	['niet gerapporteerd']	['nee']	['normaal']	['afwezig']	['continue']	['niet gerapporteerd']	['ja']	['nee']
6775911083B594E61BFCD10F609DA66890C5D6AB	['rok']	['ja']	['toename']	['geleidelijk']	['ja']	['ja']	['nee']	['nee']	['slank']	['nee']	['normaal']	['rok']	['continue']	['zeurend']	['nee']	['nee']
6982A3D28975625B95F823B938352881D2294AA2	['periumbilicaal']	['nee']	['niet gerapporteerd']	['geleidelijk']	['nee']	['ja']	['ja']	['ja']	['niet gerapporteerd']	['nee']	['diarree']	['periumbilicaal']	['niet gerapporteerd']	['niet gerapporteerd']	['nee']	['ja']
6BBBAFD9E29FD8A6C4731D7C1CABA80738BD85B5	['rok']	['nee']	['niet gerapporteerd']	['niet gerapporteerd']	['nee']	['nee']	['nee']	['ja']	['niet gerapporteerd']	['nee']	['brijig/dunner']	['rok']	['aanvalsgewijs']	['niet gerapporteerd']	['ja']	['ja']
6C4DC5114EF22B8057AAC4F43C0E413D3053DA7F	['rok']	['nee']	['toename']	['acuut']	['nee']	['nee']	['nee']	['ja']	['niet gerapporteerd']	['nee']	['niet gerapporteerd']	['epigastrio', 'rok']	['niet gerapporteerd']	['niet gerapporteerd']	['ja']	['ja']
6CB7DD67516905091D878DE03ACA32DC7FF8E03D	['rbk', 'rok']	['nee']	['niet gerapporteerd']	['acuut']	['nee']	['nee']	['nee']	['nee']	['slank']	['nee']	['normaal']	['rok']	['aanvalsgewijs']	['zeurend', 'krampend', 'stekend']	['nee']	['ja']
6D1FB86D4004A944D466FD569A5376F542BC5401	['rok']	['ja']	['toename']	['geleidelijk']	['ja']	['nee']	['nee']	['nee']	['niet gerapporteerd']	['nee']	['normaal']	['rok']	['niet gerapporteerd']	['niet gerapporteerd']	['nee']	['ja']
70DF0E7754787C1B27CFF2348CCE6DFF06F67438	['rok']	['ja']	['toename']	['acuut']	['ja']	['nee']	['nee']	['nee']	['niet gerapporteerd']	['nee']	['brijig/dunner']	['rok']	['continue']	['niet gerapporteerd']	['ja']	['ja']
715FDFECEA235E1ADC78ABC507BEB7F8A93D3263	['rok']	['nee']	['toename']	['geleidelijk']	['ja']	['nee']	['nee']	['nee']	['niet gerapporteerd']	['nee']	['normaal']	['periumbilicaal', 'rok']	['niet gerapporteerd']	['niet gerapporteerd']	['ja']	['nee']
74841B69967C841888B27FFA0175AA30DB02F98B	['rok']	['ja']	['niet gerapporteerd']	['acuut']	['ja']	['ja']	['ja']	['nee']	['slank']	['nee']	['normaal']	['rok']	['continue']	['niet gerapporteerd']	['nee']	['ja']
74B3F7CC41E3C9E6ADD631E613B1395596CCC091	['lbk', 'rok', 'periumbilicaal']	['ja']	['toename']	['geleidelijk']	['nee']	['nee']	['ja']	['nee']	['niet gerapporteerd']	['nee']	['diarree']	['diffuus', 'flank links']	['aanvalsgewijs']	['stekend']	['nee']	['ja']
75A7BF184FBC20F5E6C3A366B7224D02F042D386	['rok']	['ja']	['toename']	['geleidelijk']	['ja']	['ja']	['nee']	['nee']	['niet gerapporteerd']	['nee']	['normaal']	['rok']	['continue']	['niet gerapporteerd']	['nee']	['ja']
772E445ABA0EFC18ED2F40EC0987267C79FF83C9	['rok']	['nee']	['toename']	['geleidelijk']	['ja']	['nee']	['nee']	['nee']	['niet gerapporteerd']	['nee']	['diarree']	['rok']	['aanvalsgewijs']	['stekend']	['ja']	['ja']
77B0B7E23C2D2DB5C354EBFCB2F17165CE05784F	['diffuus']	['nee']	['niet gerapporteerd']	['acuut']	['nee']	['nee']	['nee']	['nee']	['bolle buik']	['nee']	['niet gerapporteerd']	['diffuus']	['aanvalsgewijs']	['niet gerapporteerd']	['nee']	['nee']
77D0F039EA21EEBA7FBC3A70108ECD4E0B150B15	['epigastrio', 'rbk']	['ja']	['niet gerapporteerd']	['geleidelijk']	['nee']	['nee']	['nee']	['nee']	['niet gerapporteerd']	['nee']	['brijig/dunner']	['epigastrio']	['continue']	['niet gerapporteerd']	['nee']	['ja']
77E69CDD18F8D64333A66BD33DB8D77E8EDD4301	['rok']	['ja']	['toename']	['geleidelijk']	['ja']	['ja']	['ja']	['ja']	['niet gerapporteerd']	['ja']	['normaal']	['periumbilicaal']	['continue']	['niet gerapporteerd']	['nee']	['ja']
78ED8848C4B9DA50B50294E589EEA650996465DC	['diffuus', 'periumbilicaal']	['nee']	['afname']	['acuut']	['nee']	['nee']	['nee']	['nee']	['niet gerapporteerd']	['nee']	['normaal']	['diffuus']	['continue']	['niet gerapporteerd']	['nee']	['nee']
79156643B06132C8D6A2DCA152B2A1E660A96824	['rok']	['ja']	['niet gerapporteerd']	['niet gerapporteerd']	['ja']	['ja']	['ja']	['nee']	['niet gerapporteerd']	['ja']	['niet gerapporteerd']	['rok', 'lok']	['niet gerapporteerd']	['stekend']	['nee']	['ja']
7AEE1EB6DCDC4E40C805AABA6B132607604C8878	['rok']	['ja']	['toename']	['geleidelijk']	['ja']	['nee']	['nee']	['nee']	['adipeus']	['nee']	['hard/obstipatie']	['rok']	['aanvalsgewijs']	['niet gerapporteerd']	['nee']	['ja']
7B02A1F3504E5A8628604F8133D180BD2BACB65C	['rok']	['ja']	['toename']	['geleidelijk']	['ja']	['nee']	['ja']	['nee']	['slank']	['nee']	['brijig/dunner']	['rok']	['continue']	['niet gerapporteerd']	['ja']	['nee']
7B17DB8D1C64ACA0910E70A5D4E899CF27FE629D	['rok']	['nee']	['niet gerapporteerd']	['niet gerapporteerd']	['ja']	['nee']	['nee']	['nee']	['niet gerapporteerd']	['ja']	['normaal']	['rok']	['niet gerapporteerd']	['zeurend']	['nee']	['ja']
7E22FD0BDD343A7D205B967AA2B1184C64BD9982	['rok', 'epigastrio']	['nee']	['afname']	['niet gerapporteerd']	['nee']	['nee']	['ja']	['ja']	['slank']	['nee']	['brijig/dunner']	['epigastrio', 'rok']	['niet gerapporteerd']	['niet gerapporteerd']	['ja']	['ja']
7EAE2D777D492F94B923C924DC46BB11A77F54DD	['periumbilicaal']	['nee']	['toename']	['geleidelijk']	['nee']	['nee']	['nee']	['nee']	['niet gerapporteerd']	['nee']	['normaal']	['periumbilicaal', 'flank rechts']	['aanvalsgewijs']	['stekend']	['ja']	['ja']
7F647773F28DB3DF2A3C422001A1CA82DDFDCB22	['rok', 'lbk']	['ja']	['niet gerapporteerd']	['acuut']	['ja']	['ja']	['nee']	['ja']	['adipeus']	['nee']	['brijig/dunner']	['rok']	['continue']	['stekend']	['nee']	['ja']
8033D55C7175B06A1D4418764CEC36AEB4ABC47A	['lok']	['nee']	['niet gerapporteerd']	['niet gerapporteerd']	['nee']	['ja']	['nee']	['nee']	['niet gerapporteerd']	['ja']	['brijig/dunner']	['flank links']	['aanvalsgewijs']	['niet gerapporteerd']	['nee']	['ja']
82547948A6A5E91B93B2BAACAE3F943508FD7EFA	['rok', 'diffuus']	['ja']	['toename']	['acuut']	['ja']	['nee']	['nee']	['ja']	['niet gerapporteerd']	['nee']	['niet gerapporteerd']	['rok']	['niet gerapporteerd']	['niet gerapporteerd']	['nee']	['nee']
85469694A0E11F4B0B78B9DF6C1CB480A07ECDDF	['rok']	['nee']	['toename']	['acuut']	['ja']	['nee']	['nee']	['nee']	['niet gerapporteerd']	['nee']	['normaal']	['rok']	['niet gerapporteerd']	['niet gerapporteerd']	['nee']	['ja']
854C29AEF1471D3A9204083CB088C08CC194C013	['rok']	['ja']	['niet gerapporteerd']	['acuut']	['ja']	['ja']	['nee']	['nee']	['niet gerapporteerd']	['nee']	['normaal']	['periumbilicaal', 'rok']	['niet gerapporteerd']	['stekend']	['ja']	['ja']
86B198AE10D42D8BDD3B17292D111C675BF72572	['rok']	['nee']	['toename']	['geleidelijk']	['ja']	['nee']	['ja']	['ja']	['niet gerapporteerd']	['nee']	['niet gerapporteerd']	['rok']	['niet gerapporteerd']	['niet gerapporteerd']	['ja']	['nee']
87252A2161354FB3F1BF45FA6C281AF8F943D38A	['hypogastrio', 'rok']	['ja']	['niet gerapporteerd']	['geleidelijk']	['nee']	['ja']	['ja']	['nee']	['bolle buik']	['nee']	['diarree']	['periumbilicaal', 'rok', 'rbk']	['niet gerapporteerd']	['niet gerapporteerd']	['ja']	['ja']
876E86BE1304B86552CF7F46AE28176D91AC42C5	['rok', 'diffuus']	['nee']	['niet gerapporteerd']	['acuut']	['nee']	['nee']	['nee']	['nee']	['adipeus']	['nee']	['normaal']	['diffuus']	['niet gerapporteerd']	['niet gerapporteerd']	['nee']	['nee']
88DE0E2B36187C15EF9D78ACB2A4D39458E9035B	['rok']	['ja']	['toename']	['geleidelijk']	['nee']	['nee']	['nee']	['nee']	['niet gerapporteerd']	['nee']	['normaal']	['rok', 'flank rechts']	['continue']	['zeurend']	['nee']	['ja']
8AEE546D2BEB89A1E6B69995B6B95659FDDD811D	['rok']	['nee']	['niet gerapporteerd']	['acuut']	['nee']	['nee']	['nee']	['nee']	['niet gerapporteerd']	['nee']	['normaal']	['flank rechts']	['continue']	['niet gerapporteerd']	['nee']	['ja']
8B8A257A6D324A911B4129E1B25DBDD5065EDADA	['afwezig']	['nee']	['niet gerapporteerd']	['geleidelijk']	['nee']	['nee']	['nee']	['nee']	['niet gerapporteerd']	['nee']	['normaal']	['rok']	['aanvalsgewijs']	['krampend']	['nee']	['ja']
8CBEE4A050CB16EE8D15B82DA23890C2052CFD71	['diffuus']	['ja']	['niet gerapporteerd']	['niet gerapporteerd']	['nee']	['ja']	['nee']	['nee']	['adipeus']	['nee']	['hard/obstipatie', 'normaal']	['diffuus']	['niet gerapporteerd']	['niet gerapporteerd']	['nee']	['nee']
8CD7D60CCD966900FF401BD52CD214BC4F603029	['diffuus', 'rok']	['nee']	['toename']	['geleidelijk']	['nee']	['nee']	['nee']	['nee']	['niet gerapporteerd']	['nee']	['brijig/dunner']	['rok']	['aanvalsgewijs', 'continue']	['niet gerapporteerd']	['nee']	['ja']
8EA2F0810D8A8FC7499447E31A0759B429B9F5F0	['afwezig']	['nee']	['toename']	['niet gerapporteerd']	['ja']	['nee']	['nee']	['nee']	['slank']	['nee']	['normaal']	['afwezig']	['niet gerapporteerd']	['zeurend']	['ja']	['nee']
9083AE5FFEA051BE38471E1ADBFF909B3411C13A	['rok']	['ja']	['niet gerapporteerd']	['acuut']	['nee']	['nee']	['nee']	['nee']	['litteken']	['nee']	['normaal']	['rok']	['niet gerapporteerd']	['niet gerapporteerd']	['nee']	['ja']
909BE0595AA5AD57B30A222629F1ACC1C25395A4	['rok']	['nee']	['niet gerapporteerd']	['niet gerapporteerd']	['nee']	['nee']	['nee']	['ja']	['niet gerapporteerd']	['nee']	['niet gerapporteerd']	['rok']	['niet gerapporteerd']	['niet gerapporteerd']	['nee']	['nee']
914EBC9DA860A6E2CF9C9C07433DEEBDEF52364D	['rok', 'lok']	['ja']	['toename']	['geleidelijk']	['nee']	['ja']	['ja']	['nee']	['adipeus']	['nee']	['diarree']	['rok', 'lok']	['niet gerapporteerd']	['niet gerapporteerd']	['nee']	['ja']
92175008A0C10A1966A275B8E240BCAC89B9BA4A	['rok']	['ja']	['toename']	['acuut']	['ja']	['nee']	['nee']	['nee']	['niet gerapporteerd']	['nee']	['brijig/dunner']	['periumbilicaal', 'rok']	['continue']	['stekend']	['ja']	['ja']
95A4FFEA27DB97424DAB6708A1D313A521124E33	['rbk', 'diffuus']	['ja']	['toename']	['acuut']	['nee']	['nee']	['ja']	['ja']	['adipeus']	['nee']	['brijig/dunner']	['rok', 'lok']	['aanvalsgewijs']	['stekend']	['nee']	['nee']
981A7898131201B2838E774C4229E37BF9CA8482	['rok']	['ja']	['niet gerapporteerd']	['acuut']	['ja']	['nee']	['nee']	['nee']	['niet gerapporteerd']	['nee']	['normaal']	['diffuus', 'rok']	['niet gerapporteerd']	['stekend']	['ja']	['ja']
9823DD81E602FA1127D08E9D44CCBF3965344776	['rok']	['ja']	['toename']	['geleidelijk']	['nee']	['ja']	['nee']	['nee']	['niet gerapporteerd']	['nee']	['normaal']	['epigastrio', 'rok']	['continue']	['zeurend', 'stekend']	['ja']	['ja']
9A5B9B7B95C8451ADEF4D9CC23FDF04FF7440907	['rok']	['nee']	['niet gerapporteerd']	['niet gerapporteerd']	['ja']	['ja']	['nee']	['nee']	['adipeus']	['nee']	['normaal']	['rok']	['continue']	['zeurend']	['nee']	['ja']
9C10190CD5D371F3681A8D5F24A7F2486DC763BB	['rok']	['nee']	['niet gerapporteerd']	['acuut']	['ja']	['ja']	['nee']	['nee']	['niet gerapporteerd']	['nee']	['niet gerapporteerd']	['epigastrio', 'rok']	['continue']	['stekend']	['ja']	['ja']
9C658F0CF64C0C5A1EAB4DE28BAAC1A190ADB46C	['rok']	['ja']	['toename']	['geleidelijk']	['nee']	['nee']	['nee']	['nee']	['slank']	['nee']	['hard/obstipatie']	['rok']	['continue']	['krampend']	['nee']	['ja']
9DEBCEC9373FA8F1DF46E58EDF5476775740CAAA	['diffuus']	['nee']	['niet gerapporteerd']	['geleidelijk']	['nee']	['nee']	['nee']	['nee']	['niet gerapporteerd']	['nee']	['niet gerapporteerd']	['afwezig']	['niet gerapporteerd']	['niet gerapporteerd']	['nee']	['ja']
9E9130EE5CFDE752B7EE56FB3F77F4609914C074	['rok']	['nee']	['toename']	['geleidelijk']	['ja']	['ja']	['nee']	['ja']	['niet gerapporteerd']	['nee']	['diarree']	['diffuus', 'rok']	['continue']	['niet gerapporteerd']	['ja']	['ja']
9FFC18327E49749B8AC5072477A0F76B1A9DCBD0	['diffuus']	['ja']	['niet gerapporteerd']	['niet gerapporteerd']	['nee']	['nee']	['ja']	['ja']	['niet gerapporteerd']	['nee']	['hard/obstipatie']	['rbk']	['niet gerapporteerd']	['niet gerapporteerd']	['nee']	['ja']
A21866261853002D8C1B024D28C6D92942AF3FAE	['epigastrio', 'rok']	['nee']	['niet gerapporteerd']	['niet gerapporteerd']	['nee']	['nee']	['nee']	['nee']	['niet gerapporteerd']	['nee']	['normaal']	['epigastrio']	['continue']	['stekend']	['nee']	['nee']
A2291D111D408236D3C7E709E750B962B86F3B1E	['rok', 'rbk']	['nee']	['afname']	['geleidelijk']	['nee']	['nee']	['nee']	['nee']	['adipeus']	['nee']	['normaal']	['rok']	['continue']	['zeurend']	['ja']	['nee']
A2864EF665CFB5494ED522972F35F0EFAEEDE2EE	['afwezig']	['nee']	['afname']	['niet gerapporteerd']	['nee']	['nee']	['ja']	['ja']	['niet gerapporteerd']	['nee']	['niet gerapporteerd']	['periumbilicaal']	['niet gerapporteerd']	['niet gerapporteerd']	['nee']	['ja']
A2E9DA1314208DB3A3263F548D1E66227F672169	['lok']	['nee']	['toename']	['geleidelijk']	['nee']	['nee']	['ja']	['ja']	['niet gerapporteerd']	['nee']	['normaal']	['rok', 'lok']	['continue']	['stekend']	['nee']	['nee']
A3BB6A34F0AC43784EB2BFFB8EF09A592B023918	['rbk', 'epigastrio']	['ja']	['toename']	['geleidelijk']	['nee']	['nee']	['ja']	['nee']	['niet gerapporteerd']	['nee']	['brijig/dunner']	['rbk', 'epigastrio']	['aanvalsgewijs']	['krampend']	['nee']	['nee']
A3E42977818F4C64152B7CEE974D25A8E1ABC2EE	['rok']	['ja']	['niet gerapporteerd']	['acuut']	['nee']	['nee']	['nee']	['nee']	['niet gerapporteerd']	['nee']	['normaal']	['rok']	['aanvalsgewijs']	['niet gerapporteerd']	['nee']	['ja']
A4D7E8125B6A0F590136DC59DE89393825516606	['afwezig']	['nee']	['niet gerapporteerd']	['niet gerapporteerd']	['nee']	['nee']	['nee']	['ja']	['litteken']	['nee']	['niet gerapporteerd']	['afwezig']	['niet gerapporteerd']	['zeurend']	['nee']	['ja']
A4E1767A2172838D395D91CEF2006719AAED9F1C	['rok']	['ja']	['afname']	['acuut']	['ja']	['ja']	['ja']	['ja']	['niet gerapporteerd']	['nee']	['brijig/dunner']	['epigastrio', 'rok']	['continue']	['stekend']	['ja']	['nee']
A6843A6141D3DCC155765D6F1E63C1D551DC5274	['rok', 'lok']	['ja']	['toename']	['acuut']	['ja']	['nee']	['ja']	['ja']	['litteken']	['nee']	['normaal']	['periumbilicaal', 'rok', 'lok']	['niet gerapporteerd']	['stekend']	['ja']	['nee']
A6991C12F13B33D161A29A8A516563FBA187FEFC	['rok']	['nee']	['niet gerapporteerd']	['geleidelijk']	['nee']	['ja']	['nee']	['nee']	['niet gerapporteerd']	['nee']	['brijig/dunner']	['rok']	['continue']	['niet gerapporteerd']	['nee']	['ja']
A8712ED8FFEC7F66152C832188F330E2C833BB8F	['rbk', 'diffuus']	['ja']	['toename']	['geleidelijk']	['nee']	['nee']	['nee']	['nee']	['adipeus']	['nee']	['normaal']	['rbk']	['aanvalsgewijs']	['stekend', 'zeurend']	['nee']	['ja']
A93986E61AB6EFC7F6F71D9F8BA46D035D72BE06	['rok']	['ja']	['toename']	['acuut']	['nee']	['nee']	['nee']	['ja']	['niet gerapporteerd']	['nee']	['hard/obstipatie']	['periumbilicaal', 'rok']	['niet gerapporteerd']	['krampend']	['ja']	['nee']
A9ACF47305657D4C7FA47BCB226731189BCAD1AD	['rok', 'lok']	['nee']	['toename']	['geleidelijk']	['nee']	['nee']	['ja']	['nee']	['niet gerapporteerd']	['nee']	['hard/obstipatie', 'brijig/dunner']	['lok', 'rok']	['niet gerapporteerd']	['zeurend']	['nee']	['ja']
AAF6906B0C9F37A4455AB2B8C6BB5607E53555F9	['epigastrio', 'rbk']	['ja']	['toename']	['geleidelijk']	['nee']	['nee']	['ja']	['ja']	['slank']	['ja']	['diarree']	['diffuus', 'rok']	['aanvalsgewijs']	['niet gerapporteerd']	['ja']	['ja']
ACAAD7B6C889AC204F65588D84C2DFFEAB4D638E	['afwezig']	['nee']	['toename']	['acuut']	['nee']	['ja']	['ja']	['ja']	['niet gerapporteerd']	['nee']	['diarree']	['epigastrio', 'rok', 'lok']	['aanvalsgewijs']	['stekend']	['nee']	['nee']
AD4B32EB51DF4E349745A1CA807C671CB211E930	['rok']	['nee']	['toename']	['geleidelijk']	['ja']	['nee']	['nee']	['nee']	['niet gerapporteerd']	['nee']	['normaal']	['rok']	['niet gerapporteerd']	['stekend']	['nee']	['ja']
ADF37CEB1E3B1DF85AAFE759E353449477DD18F5	['rok']	['nee']	['niet gerapporteerd']	['niet gerapporteerd']	['nee']	['nee']	['nee']	['nee']	['niet gerapporteerd']	['nee']	['brijig/dunner']	['rok']	['aanvalsgewijs']	['niet gerapporteerd']	['nee']	['ja']
AED4012CC9D163BAF832C7F1E0D5C4BD8E1160BB	['rok']	['ja']	['toename']	['niet gerapporteerd']	['nee']	['nee']	['nee']	['nee']	['niet gerapporteerd']	['nee']	['diarree']	['rok']	['continue']	['niet gerapporteerd']	['nee']	['ja']
AED6C726272E237DD5B3559C952ECA0AD2F25BDA	['rok', 'lok']	['ja']	['niet gerapporteerd']	['geleidelijk']	['ja']	['nee']	['nee']	['nee']	['slank']	['ja']	['normaal']	['rok']	['niet gerapporteerd']	['niet gerapporteerd']	['nee']	['ja']
B0E8A00B52B4126E8F7632214865013D0B41B714	['afwezig']	['nee']	['afname']	['acuut']	['nee']	['nee']	['ja']	['nee']	['slank']	['nee']	['hard/obstipatie']	['periumbilicaal']	['continue']	['stekend']	['nee']	['ja']
B6AE680A6E628C097D96B0A0D697FE3EE35BE6B5	['rok']	['ja']	['toename']	['geleidelijk']	['ja']	['nee']	['nee']	['nee']	['adipeus']	['nee']	['brijig/dunner']	['diffuus', 'rok']	['continue']	['stekend']	['ja']	['ja']
BC1835DE58C54933A95BB00211026D9695AE3F23	['rok']	['ja']	['toename']	['geleidelijk']	['ja']	['ja']	['nee']	['nee']	['slank']	['nee']	['hard/obstipatie']	['rok']	['continue']	['niet gerapporteerd']	['ja']	['ja']
BCAED7207B97C35DE3A60BEF94A14ECBF424874D	['rbk']	['ja']	['niet gerapporteerd']	['niet gerapporteerd']	['nee']	['nee']	['nee']	['nee']	['niet gerapporteerd']	['nee']	['normaal']	['rbk']	['aanvalsgewijs']	['stekend']	['nee']	['nee']
BDF1405B82EA0A6E19F19412648D21D9C80A5253	['rok']	['nee']	['toename']	['geleidelijk']	['nee']	['nee']	['nee']	['nee']	['niet gerapporteerd']	['nee']	['normaal']	['afwezig']	['continue']	['krampend']	['ja']	['nee']
BE08C361AA6427F910F195A67164035D566B5E90	['afwezig']	['ja']	['afname']	['acuut']	['nee']	['nee']	['nee']	['nee']	['niet gerapporteerd']	['nee']	['brijig/dunner']	['rok', 'lok']	['continue']	['zeurend']	['ja']	['ja']
C1712481A627BEDB66BD7E00DA087EBBE3FEA75D	['diffuus']	['ja']	['niet gerapporteerd']	['geleidelijk']	['nee']	['nee']	['nee']	['nee']	['slank']	['nee']	['niet gerapporteerd']	['rok', 'lok']	['niet gerapporteerd']	['niet gerapporteerd']	['nee']	['nee']
C574AD0D376CF05270A23668295A78204336BC1E	['rok']	['ja']	['toename']	['geleidelijk']	['ja']	['nee']	['nee']	['ja']	['niet gerapporteerd']	['nee']	['normaal']	['periumbilicaal', 'rok']	['continue']	['niet gerapporteerd']	['ja']	['ja']
C5CD1C1B9E83D6556EAD31D6FEFB43D8DC8D2F45	['rbk']	['ja']	['afname']	['geleidelijk']	['nee']	['ja']	['nee']	['nee']	['litteken']	['nee']	['normaal']	['rbk']	['continue']	['niet gerapporteerd']	['nee']	['nee']
C5F50D58EDE80C17A0F30AA9FC39EB04DBD23CE6	['hypogastrio']	['ja']	['niet gerapporteerd']	['acuut']	['nee']	['ja']	['nee']	['ja']	['adipeus']	['nee']	['normaal']	['rok', 'lok']	['continue']	['krampend']	['nee']	['ja']
C5F7C845935139CBC641AEBBB3972973146C7A25	['rok']	['nee']	['toename']	['niet gerapporteerd']	['ja']	['ja']	['nee']	['nee']	['niet gerapporteerd']	['nee']	['normaal']	['rok']	['aanvalsgewijs']	['niet gerapporteerd']	['nee']	['ja']
C7C325E3AA26A6016C508A51F1DCE532F006B7D9	['rok']	['ja']	['toename']	['geleidelijk']	['ja']	['nee']	['ja']	['ja']	['niet gerapporteerd']	['nee']	['normaal']	['periumbilicaal', 'rok']	['niet gerapporteerd']	['niet gerapporteerd']	['ja']	['nee']
C88498C6CD336AF399DE9AE512E51A57DE47B5D1	['rok']	['nee']	['toename']	['geleidelijk']	['nee']	['nee']	['nee']	['nee']	['adipeus']	['nee']	['brijig/dunner']	['afwezig']	['continue']	['zeurend', 'brandend']	['nee']	['ja']
C8907AA2822EA85E638C0A2E485AAAF0474CC7CF	['rok', 'periumbilicaal']	['ja']	['niet gerapporteerd']	['geleidelijk']	['ja']	['nee']	['nee']	['ja']	['niet gerapporteerd']	['nee']	['niet gerapporteerd']	['periumbilicaal', 'rok']	['niet gerapporteerd']	['niet gerapporteerd']	['ja']	['ja']
C90D9B5E35A1B263B252C32E180FF74D57E252F5	['lok', 'lbk']	['nee']	['toename']	['niet gerapporteerd']	['nee']	['nee']	['nee']	['nee']	['niet gerapporteerd']	['nee']	['niet gerapporteerd']	['lok', 'lbk']	['niet gerapporteerd']	['niet gerapporteerd']	['nee']	['nee']
C9AA12F326C16FA8533835460535B94B46648A50	['afwezig']	['nee']	['toename']	['geleidelijk']	['nee']	['nee']	['nee']	['nee']	['bolle buik']	['nee']	['hard/obstipatie']	['rok', 'lok']	['continue']	['niet gerapporteerd']	['nee']	['ja']
CBFFB5C86DAB81F56EEA3F16004F019F6615071A	['diffuus', 'rok', 'lok']	['nee']	['toename']	['geleidelijk']	['nee']	['nee']	['nee']	['nee']	['niet gerapporteerd']	['nee']	['normaal']	['epigastrio', 'diffuus', 'rok', 'lok']	['aanvalsgewijs']	['niet gerapporteerd']	['ja']	['ja']
CCEB1FFD8D9EA81895A0DB16A3DF3706ED2858CF	['rok']	['nee']	['afname']	['acuut']	['nee']	['nee']	['nee']	['nee']	['niet gerapporteerd']	['nee']	['niet gerapporteerd']	['rok', 'lok']	['continue']	['niet gerapporteerd']	['nee']	['ja']
CD06656E9970413EFFC5AC45574FFCFFE139AD0F	['diffuus']	['ja']	['toename']	['acuut']	['nee']	['ja']	['ja']	['ja']	['adipeus']	['nee']	['niet gerapporteerd']	['diffuus']	['aanvalsgewijs']	['zeurend']	['nee']	['ja']
CD72BE3EE68FA19C560F5B4E119FD719BD7A44BC	['rok']	['nee']	['toename']	['niet gerapporteerd']	['nee']	['ja']	['ja']	['nee']	['slank']	['nee']	['brijig/dunner']	['afwezig']	['aanvalsgewijs']	['stekend']	['ja']	['ja']
CE16FC73D5CD03921644D9361049B2A9696AD6C6	['rok', 'lok']	['nee']	['afname']	['acuut']	['nee']	['ja']	['nee']	['nee']	['niet gerapporteerd']	['nee']	['normaal']	['rok', 'lok']	['aanvalsgewijs']	['niet gerapporteerd']	['nee']	['ja']
D333E60805073429CE0E4E5455FA3C910DDFED66	['epigastrio']	['nee']	['afname']	['acuut']	['nee']	['nee']	['nee']	['nee']	['niet gerapporteerd']	['nee']	['niet gerapporteerd']	['epigastrio']	['niet gerapporteerd']	['niet gerapporteerd']	['nee']	['ja']
D6419A0858A2AD2865E4EAA731A9B27A3BBC55D8	['rok']	['nee']	['niet gerapporteerd']	['niet gerapporteerd']	['nee']	['nee']	['ja']	['ja']	['adipeus']	['nee']	['brijig/dunner']	['rok']	['continue']	['krampend']	['nee']	['ja']
DAF6CC7C7D31ECD5261290B73B005647B865E096	['diffuus', 'lok']	['ja']	['afname']	['niet gerapporteerd']	['nee']	['nee']	['nee']	['nee']	['bolle buik']	['nee']	['diarree']	['diffuus']	['niet gerapporteerd']	['niet gerapporteerd']	['nee']	['nee']
DB3411DFEA1663037D9933C8C85401D06991C6E1	['rok']	['nee']	['toename']	['geleidelijk']	['ja']	['ja']	['nee']	['nee']	['slank']	['nee']	['normaal']	['periumbilicaal', 'rok']	['continue']	['niet gerapporteerd']	['ja']	['ja']
DC9AF23FED9ABD055F90147DE4F3987F0D6199FE	['rok']	['nee']	['toename']	['geleidelijk']	['ja']	['nee']	['nee']	['ja']	['niet gerapporteerd']	['nee']	['hard/obstipatie']	['periumbilicaal']	['niet gerapporteerd']	['niet gerapporteerd']	['nee']	['nee']
DCC62201981F024A5D70654685EF771BB893149B	['epigastrio', 'rbk', 'rok']	['nee']	['niet gerapporteerd']	['niet gerapporteerd']	['nee']	['nee']	['nee']	['nee']	['niet gerapporteerd']	['nee']	['normaal']	['epigastrio']	['continue']	['niet gerapporteerd']	['nee']	['ja']
DCEAFD95D6FF47AB621E963980F4BE1E8469FEC8	['rok']	['ja']	['niet gerapporteerd']	['geleidelijk']	['ja']	['nee']	['nee']	['ja']	['niet gerapporteerd']	['nee']	['niet gerapporteerd']	['flank rechts']	['continue']	['niet gerapporteerd']	['nee']	['nee']
DDD109D88E3FAA2CF1A6E4117457FA342B9C9CE0	['rbk', 'epigastrio']	['nee']	['toename']	['geleidelijk']	['nee']	['nee']	['nee']	['nee']	['niet gerapporteerd']	['nee']	['diarree']	['rbk', 'lbk']	['continue']	['stekend']	['nee']	['ja']
DEFC981AA6D38BBE77120945B67590B2C7E0AAB6	['hypogastrio']	['ja']	['toename']	['geleidelijk']	['nee']	['nee']	['nee']	['ja']	['adipeus']	['nee']	['normaal']	['afwezig']	['niet gerapporteerd']	['niet gerapporteerd']	['ja']	['ja']
DF871F9944C8AC304F2CB373927C20B491069656	['rok']	['ja']	['niet gerapporteerd']	['geleidelijk']	['ja']	['ja']	['ja']	['nee']	['niet gerapporteerd']	['nee']	['niet gerapporteerd']	['rok']	['continue']	['niet gerapporteerd']	['nee']	['ja']
DFB3EAF059385E5165E5DB85628CB3D26A3DA6C9	['rok']	['nee']	['afname']	['geleidelijk']	['nee']	['ja']	['ja']	['nee']	['slank']	['nee']	['brijig/dunner']	['rok', 'lok']	['continue']	['zeurend']	['ja']	['ja']
E07C5B3707F8FF50550201DC914B97505D8D76A8	['diffuus', 'rok', 'rbk']	['ja']	['afname']	['acuut']	['nee']	['ja']	['nee']	['nee']	['niet gerapporteerd']	['nee']	['brijig/dunner']	['periumbilicaal']	['aanvalsgewijs']	['stekend', 'krampend']	['nee']	['ja']
E0A685EF2F7B85BB526BB1BE80E91672BD41406E	['periumbilicaal', 'rok', 'rbk']	['ja']	['niet gerapporteerd']	['acuut']	['ja']	['nee']	['nee']	['nee']	['niet gerapporteerd']	['nee']	['normaal']	['periumbilicaal']	['continue']	['niet gerapporteerd']	['nee']	['ja']
E3EA78125CD85DD154CD72090DDC2C50B2D0813A	['diffuus']	['ja']	['niet gerapporteerd']	['niet gerapporteerd']	['nee']	['nee']	['ja']	['nee']	['bolle buik']	['nee']	['hard/obstipatie']	['diffuus']	['niet gerapporteerd']	['niet gerapporteerd']	['nee']	['nee']
E415D08329ABE857EBDC5130018608B8CA96AEA7	['rok', 'rbk']	['ja']	['niet gerapporteerd']	['niet gerapporteerd']	['nee']	['ja']	['ja']	['ja']	['niet gerapporteerd']	['nee']	['diarree']	['rok']	['niet gerapporteerd']	['stekend']	['nee']	['ja']
E41706B59947CFFA6FC0650BD8BB12C9013E051B	['rok']	['nee']	['niet gerapporteerd']	['niet gerapporteerd']	['ja']	['ja']	['nee']	['nee']	['adipeus']	['nee']	['normaal']	['rok']	['continue']	['stekend']	['nee']	['ja']
E6D719ADBCD05F8DBB408A2D567D0021F10A033A	['diffuus', 'rok']	['nee']	['toename']	['geleidelijk']	['ja']	['nee']	['nee']	['ja']	['slank']	['nee']	['brijig/dunner']	['periumbilicaal', 'rok']	['aanvalsgewijs']	['niet gerapporteerd']	['ja']	['nee']
E840D76C3D2EDA7FE22D9D842619F859F3C9754C	['rok', 'lok']	['ja']	['toename']	['niet gerapporteerd']	['ja']	['ja']	['nee']	['ja']	['niet gerapporteerd']	['nee']	['normaal']	['rok', 'lok']	['continue']	['krampend']	['nee']	['ja']
E9FA165EB8EFA2B17EB4C9D39339504AE340C047	['epigastrio', 'diffuus']	['nee']	['niet gerapporteerd']	['acuut']	['nee']	['ja']	['nee']	['nee']	['adipeus']	['nee']	['diarree']	['epigastrio', 'diffuus']	['continue']	['niet gerapporteerd']	['nee']	['ja']
EC64E05A3EA0A085671016C9881829F318F459D2	['rok']	['ja']	['toename']	['acuut']	['ja']	['ja']	['nee']	['nee']	['niet gerapporteerd']	['nee']	['normaal']	['periumbilicaal', 'rok']	['niet gerapporteerd']	['niet gerapporteerd']	['ja']	['nee']
ECE553E11B283C6B55F1A2B31707F51943FBEDD4	['rbk']	['ja']	['toename']	['geleidelijk']	['nee']	['nee']	['nee']	['nee']	['niet gerapporteerd']	['ja']	['normaal']	['rbk']	['continue']	['stekend', 'zeurend']	['nee']	['ja']
ED9759158132C614044954476D4C7BDC70712AB6	['periumbilicaal', 'diffuus']	['ja']	['toename']	['niet gerapporteerd']	['nee']	['nee']	['ja']	['nee']	['slank']	['nee']	['diarree']	['rok', 'lok']	['aanvalsgewijs']	['krampend']	['nee']	['ja']
EE1C17A7609B3CA14A180E00EF7F34DD3BFF3AC9	['rok']	['nee']	['toename']	['acuut']	['ja']	['nee']	['ja']	['nee']	['slank']	['nee']	['brijig/dunner']	['flank links', 'rok']	['niet gerapporteerd']	['stekend', 'zeurend']	['ja']	['nee']
EEDF0FAFFF79B6FD4D60148C07F7E79B3622F5D1	['diffuus']	['nee']	['afname']	['acuut']	['nee']	['nee']	['nee']	['nee']	['niet gerapporteerd']	['nee']	['niet gerapporteerd']	['afwezig']	['niet gerapporteerd']	['stekend']	['nee']	['ja']
EF4D714195766EEA62A4BA6DF7659F6A49503CB6	['epigastrio', 'diffuus', 'rok']	['nee']	['niet gerapporteerd']	['geleidelijk']	['nee']	['nee']	['ja']	['nee']	['niet gerapporteerd']	['nee']	['brijig/dunner', 'diarree']	['epigastrio']	['continue']	['brandend', 'zeurend']	['nee']	['ja']
EFD41E49D196C0B7BA7D4D244A21B9F510D94E45	['rok']	['ja']	['toename']	['niet gerapporteerd']	['nee']	['ja']	['ja']	['nee']	['adipeus']	['nee']	['niet gerapporteerd']	['rok']	['aanvalsgewijs']	['zeurend']	['nee']	['ja']
F313014259B40D4173FD3DAB5EF04470EF92EA68	['rok']	['ja']	['niet gerapporteerd']	['geleidelijk']	['nee']	['nee']	['ja']	['nee']	['adipeus']	['nee']	['normaal']	['periumbilicaal', 'rok']	['niet gerapporteerd']	['niet gerapporteerd']	['ja']	['ja']
F447754FD29366A81A729090400DA215B9FE0B30	['rok']	['nee']	['niet gerapporteerd']	['geleidelijk']	['nee']	['ja']	['nee']	['ja']	['slank']	['nee']	['niet gerapporteerd']	['periumbilicaal', 'rok']	['continue']	['niet gerapporteerd']	['ja']	['ja']
F64409B4872EAABA3A5CC19709CCC2CBE14F3F97	['rok']	['nee']	['niet gerapporteerd']	['geleidelijk']	['ja']	['ja']	['nee']	['nee']	['niet gerapporteerd']	['nee']	['diarree']	['rok', 'lok']	['niet gerapporteerd']	['zeurend']	['ja']	['ja']
F68845A0427BB86D33E2D46F859B9FA81138CF4B	['periumbilicaal']	['ja']	['toename']	['geleidelijk']	['nee']	['nee']	['ja']	['nee']	['niet gerapporteerd']	['nee']	['normaal']	['periumbilicaal']	['continue']	['niet gerapporteerd']	['nee']	['ja']
F906167349E6530077607D0300EA28993CFE856C	['rok']	['ja']	['niet gerapporteerd']	['acuut']	['nee']	['ja']	['nee']	['nee']	['niet gerapporteerd']	['nee']	['niet gerapporteerd']	['rok']	['continue']	['niet gerapporteerd']	['nee']	['ja']
FAAEC9CB5B6A489A4DBB474FF84925B651580122	['rok']	['ja']	['niet gerapporteerd']	['acuut']	['nee']	['nee']	['nee']	['nee']	['niet gerapporteerd']	['nee']	['niet gerapporteerd']	['epigastrio', 'rok']	['aanvalsgewijs']	['niet gerapporteerd']	['ja']	['nee']
FDE516E37FD8E5C55E5014BC605D99C96248BF7F	['afwezig']	['ja']	['niet gerapporteerd']	['niet gerapporteerd']	['nee']	['nee']	['nee']	['nee']	['bolle buik']	['nee']	['hard/obstipatie']	['epigastrio']	['niet gerapporteerd']	['niet gerapporteerd']	['nee']	['ja']
FE400923F732A2D8693120BDA3BE28D454CFA11F	['rok', 'rbk']	['ja']	['toename']	['acuut']	['ja']	['nee']	['ja']	['ja']	['slank']	['nee']	['normaal', 'diarree']	['periumbilicaal', 'rok']	['niet gerapporteerd']	['niet gerapporteerd']	['ja']	['nee']
FF95F55406CCB90F211F631C05D9DC2235EDB6FD	['rok', 'lok']	['nee']	['toename']	['geleidelijk']	['nee']	['nee']	['ja']	['nee']	['adipeus']	['nee']	['normaal', 'brijig/dunner']	['afwezig']	['continue']	['niet gerapporteerd']	['nee']	['nee']
